# Supplementary material for: Comprehensive Genomic Analysis and Expression Profiling of the C2H2-Type Zinc Finger Protein Family Under Abiotic Stresses in Watermelon
Source: Genes (Basel). 2026 Apr 24;17(5):504. doi: 10.3390/genes17050504 (PMC13206157; doi:10.3390/genes17050504)
Supplement: Supplementary file 1 [file genes-17-00504-s001.zip › Table S1.xlsx]

## Sheet: Tabel S1
Table S1. The basic information of 96 C2H2-ZFP genes
Gene ID	Protein	DNA	cDNA
Cla97C02G028740.1	MSEEQAISNAFICSIPSLGSINNPSVVKKKRNLPGNPGKKTLYPEAEVVSLSPKTLMATNRFLCEICGKGFQRDQNLQLHRRGHNLPWKLKQRSNGNKEPRKRVYVCPEKSCVHHHPSRALGDLTGIKKHFCRKHGEKKWKCEKCSKKYAVQSDWKAHSKTCGTKEYKCDCGTPFSRRDSYVTHRAYCVALAEETARLNAASTMANNSNNSMADSYNNYHFLKPTNNNNPPQFFPSSNFFKPDETSHMFLNNINNVTPTIGLPFWMATNSHQINFPHSLLPQQTTTTTTTNSDVLSVPSLYSNEEQQSSHQFMASSANMSATVLLQKAAQIGVTTSTTDPSLMESFGLKFSTITDGKALFSGLYGSIMNSNSNIIPSCCSLENGGDHHQDSEIYSAPAK…	ATGTCTGAAGAGCAAGCAATTTCAAATGCCTTCATTTGCAGCATCCCATC ACTTGGATCCATCAACAACCCTTCTGTTGTCAAGAAGAAGAGGAATCTCC CTGGAAATCCAGGCAAGAAAACGCTTTGTAATTTTGTTTTATATATATGT ATAGGTTTATGTACATATATTCTTTTTTACTATTTTTGTTGCTTATGTTT CTTCTTGTAGGGAAATTTAGGGTGGAAAATTGTGATGAATAATATGCAAC TTTTCATCTAAAAACTGTTTGTTTCTCTCTGAAAATGTCAGAAACAACCT TTTCTCTCTGATTATTGCTCTTTAAAACCCTCAAATTTTTGTTCTTTGAG TTTCTGAAAAAACCCTCATGAAAAGGGTTACAAAAGCAATCA…	ATGTCTGAAGAGCAAGCAATTTCAAATGCCTTCATTTGCAGCATCCCATC ACTTGGATCCATCAACAACCCTTCTGTTGTCAAGAAGAAGAGGAATCTCC CTGGAAATCCAGGCAAGAAAACGCTTTATCCCGAAGCGGAAGTTGTGTCG TTGTCGCCTAAGACACTAATGGCGACGAACCGATTCTTGTGTGAGATATG TGGGAAGGGTTTTCAAAGGGATCAAAACCTACAACTGCATAGGAGAGGGC ACAATCTTCCATGGAAGCTAAAGCAAAGAAGCAATGGAAACAAAGAGCCA AGGAAGAGAGTTTATGTTTGTCCAGAGAAGAGTTGTGTACATCACCATCC TTCAAGGGCTCTTGGAGATCTCACAGGAATTAAAAAGCACTT…
Cla97C02G036320.1	MIEKMADDEFSDCFLQIPLTGSNPSKKKRNLPGTPDPEAEVIALSPKTLMATNRFVCEICGKGFQRDQNLQLHRRGHNLPWKLKQRSSKEPKKRVYVCPEKSCVHHHPSRALGDLTGIKKHFCRKHGEKKWKCEKCSKRYAVQSDWKAHSKTCGTREYKCDCGTLFSRRDSFITHRAFCDALAEETARVKAGTTISNNFNYNLMGAGSCRDDETGLFMAQQLGSIFKPISVKEATMAISSSGVSLRSNNNYNNLQMIGGMMMNNNSGGVMYCEDSLWGSSVQMGDYNQNQGLLMNNGGGVSSLYSHQLQQLNQTQMGNMSATALLQKAAEIGPTSSTTSAPSLLLLQQQQGFLFNNNGTQYCNSSSTTNPIVVVENGNNEMYTAKRRRTESEIECGSGS…	ATGATTGAGAAAATGGCGGACGACGAATTCTCAGACTGTTTTCTCCAAAT CCCGCTCACCGGATCCAACCCTTCCAAGAAGAAAAGAAACCTCCCCGGAA CTCCAGGTAAGTTTCTTCACAAACAAATTATTCAATGTGACTGTCATAGT TTCTAAGTCAAACTTGTAAACCCTTAACGTTTATAGTAATTTCATTATGT CTTATTTTTAAGATCCGGAAGCAGAAGTGATAGCGTTGTCACCAAAGACG TTGATGGCCACGAACCGATTCGTGTGTGAAATATGCGGAAAAGGGTTTCA GAGAGACCAAAATTTGCAACTACACAGACGAGGACATAACCTTCCATGGA AGCTAAAGCAAAGAAGTAGTAAAGAACCAAAGAAGAGAGTGT…	ATGATTGAGAAAATGGCGGACGACGAATTCTCAGACTGTTTTCTCCAAAT CCCGCTCACCGGATCCAACCCTTCCAAGAAGAAAAGAAACCTCCCCGGAA CTCCAGATCCGGAAGCAGAAGTGATAGCGTTGTCACCAAAGACGTTGATG GCCACGAACCGATTCGTGTGTGAAATATGCGGAAAAGGGTTTCAGAGAGA CCAAAATTTGCAACTACACAGACGAGGACATAACCTTCCATGGAAGCTAA AGCAAAGAAGTAGTAAAGAACCAAAGAAGAGAGTGTATGTGTGTCCTGAG AAAAGCTGTGTTCATCACCATCCATCAAGAGCTTTGGGAGATCTTACAGG GATAAAAAAGCACTTTTGTAGAAAGCATGGAGAGAAGAAATG…
Cla97C03G067400.1	MSKISGGSDDGGSFVSDGTHGSSESHQHPQLKVPKKKRNLPGTPDPDADVVSLSPKTLMATNRFVCEICNKGFQRDQNLQLHRRGHNLPWKLKQRTSGSETKRRVYVCPEPSCVHHDPARALGDLTGIKKHFSRKHGEKKWKCEKCSKRYAVQSDLKAHSKTCGSKEYKCDCGTIFSRRDSFITHRAFCDALTEENNKLVSHQVATTMASTAINAPSFQPQPLQHLLSQTPVLSPPLTLPHDLMPIPPKPLNLSAGPMFSSSISSATDGHHFPSPSALMSATALLQKAAQMGAAVSSRGNSTPCLSSPMVHEKKGFVTTMAPSSFCGILGTNCLQKCQEENILSQLPSKGKAVDMEMIDNIPMLNGVLDDQPVVEAARKTMTLDLLGAEGGKGMKFQAQ…	ATGTCCAAAATCTCAGGGGGTTCTGATGATGGTGGGAGCTTTGTGTCTGA TGGTACCCATGGAAGCTCTGAATCCCATCAACACCCTCAGCTTAAAGTTC CCAAGAAGAAAAGAAACTTGCCAGGAACACCAGGTAATTCTTTCTTCTTT TATTTCATTTAGGTTAAAATTACAACTTCGGTCCCTCCGGTTTGAAGAAA ATTAGATTTTATATTTATGATTTGATAAAACCTCATAAATAGTCTTTATG GTTTGAGAAAACCCTTATAAATACTCCCTACTGTATAGAAATTAAATTAT AACTTATTTCACGCTATGAGAACCAAATTTGCAATTTATCTTTATTTATC ATGGTGTTGATTTGATTGATATATGACCTAAATTATGTGTTC…	ATGTCCAAAATCTCAGGGGGTTCTGATGATGGTGGGAGCTTTGTGTCTGA TGGTACCCATGGAAGCTCTGAATCCCATCAACACCCTCAGCTTAAAGTTC CCAAGAAGAAAAGAAACTTGCCAGGAACACCAGATCCAGATGCGGATGTT GTATCGTTATCTCCAAAAACTCTTATGGCAACCAATCGATTCGTGTGTGA AATATGCAACAAAGGATTTCAAAGAGACCAAAACTTGCAACTGCACAGAC GAGGTCACAACCTACCATGGAAGTTGAAGCAAAGGACAAGCGGGAGCGAG ACAAAGAGGAGGGTGTATGTGTGCCCAGAACCGTCATGCGTGCACCACGA CCCGGCGAGGGCGCTCGGAGACCTCACCGGAATCAAGAAGCA…
Cla97C04G075590.1	MMSGIEFSVSSNSNGEFADHQQQNSQLYHHLPHNPNPNPNPNLDSSFPPPTLPKKKRNLPGKPDPDAEVIALSPNTLMATNRFICEICNKGFQRDQNLQLHRRGHNLPWKLRQRSNKEVVKKKVYICPEKCCVHHDPSRALGDLTGIKKHFSRKHGEKKWKCEKCSKKYAVQSDWKAHSKTCGTREYKCDCGTLFSRKDSFITHRAFCDALAEESAKLISSVTAANSRLNFIANNNNNSINQSLFNSQLQDHNFESSPAFPQFLPPYNNLYLISNQILSLNNKNNASETATMNLTLSSSANKQQQAYNLPSFCSGGGGGGMSATALLLKAAQLGSTKSKDNSFSSGSNSVGVVMSSSPNNISFESGNCNYYGGKGDGLMDFFGRKEGEGNDHQLIIPLM…	ATGATGTCTGGTATTGAATTTTCTGTTTCTTCTAATTCTAATGGAGAATT TGCTGATCATCAACAACAAAATTCTCAACTTTATCATCATCTTCCTCATA ACCCTAACCCTAACCCTAATCCAAATCTTGATTCTTCTTTTCCTCCTCCT ACTCTCCCCAAGAAGAAGAGAAACTTGCCAGGAAAACCAGGTCTGTTTCT GCTCTCTCTCTCTCTCTCTACACACACACACACACATATATTTTCAATTA ATTTACTTCAATTTTTTCAATATCCATTTGAAAAAATTCATTAGCCTGAT TCATTGTTTTTAAAAAATAGTAAAATACTGTTTCTGTCTTAAGTTTTTTT TATTACAGTATTTTAAAATTCAAGCTAAAATTTGAAAATTTA…	ATGATGTCTGGTATTGAATTTTCTGTTTCTTCTAATTCTAATGGAGAATT TGCTGATCATCAACAACAAAATTCTCAACTTTATCATCATCTTCCTCATA ACCCTAACCCTAACCCTAATCCAAATCTTGATTCTTCTTTTCCTCCTCCT ACTCTCCCCAAGAAGAAGAGAAACTTGCCAGGAAAACCAGATCCAGATGC TGAGGTAATTGCTTTATCTCCCAACACTTTAATGGCTACAAACAGATTCA TATGTGAAATATGCAATAAAGGGTTTCAAAGGGACCAAAATTTGCAACTT CATAGAAGAGGGCATAATTTGCCATGGAAGCTAAGGCAAAGAAGCAATAA AGAAGTAGTGAAGAAGAAAGTATATATTTGCCCTGAAAAATG…
Cla97C03G053270.1	MMSEFDGLSGLSTISNLIGQHNRNSNPNSLVVPLKKKRNLPGTPDPDAEVIAMSPKSLMAKNRFICEICNKGFQRDQNLQLHRRGHNLPWKLRQRTSKEVRKKVYVCPEKSCVHHDPARALGDLTGIKKHYSRKHGEKKWKCEKCSKKYAVQSDWKAHSKICGTKEYKCDCGTLFSRKDSFITHRAFCDALTEENSRINHHHHHHHHPTFINNFSPTSSSLLLQPNFVTATVAADQTSLAHNFPNIISDHDGDHKPHPLPLSSPPQLPLWLDPPPNTPNPFFSSATAIHGFSDHPTFFSENHHLFLSEPLTTASSYAAAPHMSATALLQNAAQMGPTRTPAGPPILFNASTTGAAYGTNNSAAAAAVLSDGRPMKPLMGGAKDEIGGQNFTRDFLGVGN…	ATGATGTCTGAATTTGATGGCCTTTCTGGTCTGTCCACAATCAGCAATCT GATTGGTCAACACAATCGTAATTCCAACCCTAATTCACTTGTTGTTCCTC TTAAGAAGAAGAGAAATTTACCAGGAACACCAGGCAAATAATCCAAACAT CTCTCTCTTTTTCTTAATTTTTTATGTTTTCTTTGGTTCTTCTTCTCGAT CTCTTTTTCTTAATTTGATGTTAGGTTATTGTTAAATGGATTTCTTTTTT TTTTTTTTTTTCCTTTTTTACATAGTTGAGTTGAGTTTGTAGTTTTGAGT TTAGAGAATTCAAGGCGAATCATATTAATTTTCTCGATTATCCGTCGCTA TTAATAACGTAACTAAATCCTGTTTGATGACGATTTTATTTT…	ATGATGTCTGAATTTGATGGCCTTTCTGGTCTGTCCACAATCAGCAATCT GATTGGTCAACACAATCGTAATTCCAACCCTAATTCACTTGTTGTTCCTC TTAAGAAGAAGAGAAATTTACCAGGAACACCAGATCCAGATGCGGAAGTA ATAGCGATGTCTCCGAAGTCTCTAATGGCGAAGAATAGATTCATTTGCGA GATATGCAACAAGGGATTTCAAAGAGACCAAAACTTGCAGCTTCACCGAC GAGGGCACAACTTGCCGTGGAAGCTCCGACAAAGGACGAGCAAGGAAGTG AGGAAGAAGGTGTATGTTTGCCCGGAGAAGAGCTGCGTGCACCACGACCC GGCGAGGGCGCTCGGCGACCTCACCGGGATCAAGAAGCACTA…
Cla97C02G047690.1	METPEEFVGSNDQIHNIVAVKGRRNKRLRLLSSGPDATSSSSCGGADDFPAASSSISGDTNNLVIDDDHHEISTEEEEDMANCLILLAQGDSHRRPRQILQDPLKIDKITAKRLNFQMSKTTGFYVYECKTCNRTFPSFQALGGHRASHKKPKPIAAVPTVEESEEPQLIKIATPPIQIPTKAVIRTNFQIQKGGKVHECSICGLEFTSGQALGGHMRRHRATTTVSGAQQVIVATNTEHNHHHHHRNSSGDQRKERNILELDLNLPAPEEDLRETKFQFTATPQTIVFSAPTLVDCHY	ATGGAAACCCCAGAAGAATTTGTGGGATCTAATGATCAAATTCATAATAT TGTTGCTGTTAAAGGCCGCCGTAACAAGCGTTTGAGGCTTCTTTCTTCTG GTCCTGATGCCACTTCCTCCTCCTCTTGCGGCGGCGCCGACGACTTCCCC GCCGCTTCTTCTTCCATCTCCGGCGACACTAATAATCTTGTTATTGATGA TGATCATCATGAGATTAGTACTGAGGAGGAAGAAGATATGGCCAATTGCT TGATTCTTTTAGCTCAAGGAGATTCTCACCGCCGCCCAAGGCAAATTCTT CAAGACCCTCTCAAAATTGATAAAATCACTGCCAAAAGATTAAATTTCCA GATGTCTAAAACTACTGGATTTTACGTTTATGAGTGCAAGAC…	ATGGAAACCCCAGAAGAATTTGTGGGATCTAATGATCAAATTCATAATAT TGTTGCTGTTAAAGGCCGCCGTAACAAGCGTTTGAGGCTTCTTTCTTCTG GTCCTGATGCCACTTCCTCCTCCTCTTGCGGCGGCGCCGACGACTTCCCC GCCGCTTCTTCTTCCATCTCCGGCGACACTAATAATCTTGTTATTGATGA TGATCATCATGAGATTAGTACTGAGGAGGAAGAAGATATGGCCAATTGCT TGATTCTTTTAGCTCAAGGAGATTCTCACCGCCGCCCAAGGCAAATTCTT CAAGACCCTCTCAAAATTGATAAAATCACTGCCAAAAGATTAAATTTCCA GATGTCTAAAACTACTGGATTTTACGTTTATGAGTGCAAGAC…
Cla97C05G103060.1	MEVDHQDSVMGSREQALIAKGKRTKRQRLHSPIPFAVQANSSSGELGGFVVVDDSNFVAENNDYDDHVVVQNQINNTNFSPSSSSAELQQFSTTTEEEEDMANCLILLAQGRPPLSPPPKQVDTGPFHHLNNVRRFPAENVAVGNEKGGAGCYAYECKTCYRTFPSFQALGGHRASHKKPKAMEAEKKLLLSSDDEEIQFKNNITHSLSLQLNQRGSLHSSGKAKVHECAICGAEFTSGQALGGHMRRHRAMPVGTNTALSLTPMNMEAEEQRQPKRQRSMLSLDLDLNLPAPQEHDQRESKFLIKSNQQQQQPQQQQHNKQQQQPLVFPATTLVDCHY	ATGGAAGTTGATCATCAAGATTCAGTTATGGGGTCCAGAGAACAAGCTCT CATAGCCAAAGGGAAGAGAACCAAGCGCCAAAGACTTCATTCTCCAATCC CTTTTGCTGTTCAAGCCAATTCTTCAAGTGGGGAATTAGGAGGATTTGTT GTTGTTGATGATTCCAATTTTGTAGCAGAAAACAATGATTATGATGATCA TGTTGTGGTTCAGAATCAGATCAACAATACCAATTTTTCTCCTTCTTCAT CCTCTGCTGAATTGCAGCAATTTAGCACCACTACTGAAGAAGAAGAAGAC ATGGCTAATTGTCTCATTCTCCTTGCTCAAGGAAGACCCCCTCTTTCCCC GCCGCCGAAACAAGTCGACACTGGACCGTTTCATCATCTTAA…	ATGGAAGTTGATCATCAAGATTCAGTTATGGGGTCCAGAGAACAAGCTCT CATAGCCAAAGGGAAGAGAACCAAGCGCCAAAGACTTCATTCTCCAATCC CTTTTGCTGTTCAAGCCAATTCTTCAAGTGGGGAATTAGGAGGATTTGTT GTTGTTGATGATTCCAATTTTGTAGCAGAAAACAATGATTATGATGATCA TGTTGTGGTTCAGAATCAGATCAACAATACCAATTTTTCTCCTTCTTCAT CCTCTGCTGAATTGCAGCAATTTAGCACCACTACTGAAGAAGAAGAAGAC ATGGCTAATTGTCTCATTCTCCTTGCTCAAGGAAGACCCCCTCTTTCCCC GCCGCCGAAACAAGTCGACACTGGACCGTTTCATCATCTTAA…
Cla97C10G203050.1	MAETPDENQAQIIKGKRTKRLRPPSVSSTSSSADCSSSSAGLTEEEEEDQDLANCLILLAQGRSRITGGCSPVFVEQKMAANESLFLYQCKTCDRCFPSFQALGGHRASHKKPKFNNILTNSVEQQQQQDPHFTTSNSIQLSLQLSTTNRPPPPSATDLIKPKVHECSICGAEFSSGQALGGHMRRHRALTATTTRPITTTPQFIKKERNMLELDLNLPAPEDDRHRPPVAVFSAASPLVDCHY	ATGGCTGAAACCCCAGATGAAAATCAGGCTCAAATCATCAAGGGGAAACG AACCAAACGCTTAAGACCACCCTCTGTTTCTTCCACATCTTCAAGTGCTG ATTGTTCTAGCTCCTCTGCTGGATTAACCGAAGAAGAAGAAGAGGATCAA GATTTGGCTAATTGTTTGATTCTTTTGGCGCAGGGTAGAAGTAGAATAAC AGGAGGTTGTTCCCCTGTTTTTGTTGAACAGAAAATGGCTGCTAATGAAT CTCTGTTTCTTTATCAGTGCAAAACTTGCGATCGTTGTTTTCCTTCTTTT CAAGCCTTGGGTGGTCATAGAGCTAGCCATAAAAAGCCCAAATTCAACAA CATTCTTACTAATTCTGTTGAACAACAACAACAACAAGACCC…	ATGGCTGAAACCCCAGATGAAAATCAGGCTCAAATCATCAAGGGGAAACG AACCAAACGCTTAAGACCACCCTCTGTTTCTTCCACATCTTCAAGTGCTG ATTGTTCTAGCTCCTCTGCTGGATTAACCGAAGAAGAAGAAGAGGATCAA GATTTGGCTAATTGTTTGATTCTTTTGGCGCAGGGTAGAAGTAGAATAAC AGGAGGTTGTTCCCCTGTTTTTGTTGAACAGAAAATGGCTGCTAATGAAT CTCTGTTTCTTTATCAGTGCAAAACTTGCGATCGTTGTTTTCCTTCTTTT CAAGCCTTGGGTGGTCATAGAGCTAGCCATAAAAAGCCCAAATTCAACAA CATTCTTACTAATTCTGTTGAACAACAACAACAACAAGACCC…
Cla97C04G075160.1	MAAKRIRQEEFQTSHIARTPTLLSYGNETSNHNFQPHNVAVFECKTCNRHFPSFQALGGHRASHKRPRAPPEDPKDAPDLKQKMHECGLCGQEFSSGQALGGHMRRHRVTPAAVAEKIPVLKRSGSTRVMCLELDLNLTPLENDLKLLFGKMAPTVDLVL	ATGGCGGCCAAGAGAATCAGACAAGAAGAATTTCAAACTTCCCACATCGC CAGAACCCCAACACTTCTTTCTTATGGAAATGAAACATCAAACCACAATT TTCAACCCCATAACGTCGCTGTTTTCGAGTGTAAAACCTGCAACCGCCAC TTCCCTTCCTTCCAGGCTCTCGGCGGCCACCGTGCCAGCCACAAGCGGCC ACGGGCGCCGCCGGAAGACCCGAAAGACGCCCCGGATTTGAAACAGAAAA TGCACGAGTGTGGCCTCTGCGGCCAGGAGTTCTCTTCCGGGCAGGCTCTC GGCGGGCACATGCGGCGGCACCGGGTGACGCCGGCGGCGGTGGCGGAGAA GATTCCGGTGCTGAAGAGGTCTGGGAGTACGAGAGTTATGTG…	ATGGCGGCCAAGAGAATCAGACAAGAAGAATTTCAAACTTCCCACATCGC CAGAACCCCAACACTTCTTTCTTATGGAAATGAAACATCAAACCACAATT TTCAACCCCATAACGTCGCTGTTTTCGAGTGTAAAACCTGCAACCGCCAC TTCCCTTCCTTCCAGGCTCTCGGCGGCCACCGTGCCAGCCACAAGCGGCC ACGGGCGCCGCCGGAAGACCCGAAAGACGCCCCGGATTTGAAACAGAAAA TGCACGAGTGTGGCCTCTGCGGCCAGGAGTTCTCTTCCGGGCAGGCTCTC GGCGGGCACATGCGGCGGCACCGGGTGACGCCGGCGGCGGTGGCGGAGAA GATTCCGGTGCTGAAGAGGTCTGGGAGTACGAGAGTTATGTG…
Cla97C07G131490.1	MANCLMLLSRNTASTTADFESSSLSSPNRVFECKTCNRQFSSFQALGGHRASHKKPRIVGGDGGNSDGSSSQGSPTKPKTHECSICGLEFAIGQALGGHMRRHRATTLLTDHARLTNHPNILSPPPRSQPPVVKKTNGGGTILCLDLNLTPSENDSKFLQLGKSISMVDCLF	ATGGCGAACTGCTTGATGTTACTTTCTCGTAACACCGCTTCCACTACTGC AGATTTCGAATCCTCCTCGTTGTCTTCTCCGAATCGTGTTTTCGAGTGCA AGACCTGCAATCGGCAGTTTTCGTCGTTTCAGGCGCTTGGTGGCCATCGA GCTAGTCACAAGAAGCCGCGGATTGTTGGAGGCGACGGCGGAAACTCCGA TGGATCTTCATCGCAAGGATCTCCGACTAAGCCGAAGACGCATGAGTGTA GTATCTGTGGATTGGAGTTCGCGATTGGTCAAGCGCTTGGAGGACATATG AGGAGACATAGAGCCACGACGCTGTTGACCGATCACGCTCGACTTACTAA TCATCCGAATATTTTATCTCCTCCGCCGCGTTCTCAACCGCC…	ATGGCGAACTGCTTGATGTTACTTTCTCGTAACACCGCTTCCACTACTGC AGATTTCGAATCCTCCTCGTTGTCTTCTCCGAATCGTGTTTTCGAGTGCA AGACCTGCAATCGGCAGTTTTCGTCGTTTCAGGCGCTTGGTGGCCATCGA GCTAGTCACAAGAAGCCGCGGATTGTTGGAGGCGACGGCGGAAACTCCGA TGGATCTTCATCGCAAGGATCTCCGACTAAGCCGAAGACGCATGAGTGTA GTATCTGTGGATTGGAGTTCGCGATTGGTCAAGCGCTTGGAGGACATATG AGGAGACATAGAGCCACGACGCTGTTGACCGATCACGCTCGACTTACTAA TCATCCGAATATTTTATCTCCTCCGCCGCGTTCTCAACCGCC…
Cla97C10G202520.1	MEFWGAEVKVGEPLLVRPGEEKILHLSQACLGESKSKGSEQVFLYVKVGNQKLVLGTLSSEKFPQVSFDLLFDKEFELSHNWKNGSFLKIKAPFDNQMVYTDSEEDFPLAAIDNGKPEPEPAPKKDAKPDTSGAKKKVQIVEPNKGGSNSIIDSKKNEDSSDEDDDEDEESTDDENANGGEEDDSDDDENEFSGVDSEDSDEDSDDSLEEDEQTPKKAEASKKRPLDSANKTPAPDKKAKLVTPQKTDGKKGVAHVATPHPSKKTGKMPAANDKNKQQTPKLAGATFPCKTCNRTFGSETALQSHSKAKHTAEK	ATGGAGTTTTGGGGTAACTTCCTCTCTTCCCTTTTCTCCTTTGCTGCGCT TCTTCTTCATTGTCTCCTGTTTAGGTATTCATACGGTAGAAAACAGTAGA ACAGTATATTAGCTTGAGGAATGGGTAGTTTATTTCCCCCTTTCTTCCTA GAAGCTTACGGGCTTAGGCTACCTGTTCATGCACTGGGTTTTTGCTATCA TCTGATTGCTAATGCCGTCTTTTTCGTGTCGCTGCAAAGTATAACATGGG AGCAAATTCGATTTTATCTGATATTGCGTTGTATCAAGGTCGTTGCAGTT GAAATTTTTGTGTATGTGGCGTGAATTTGAATATTACCATACTGAATGGA GAAGGTACTTGAACGATTGTAGATTCGCTTCTCTTGGCGTGG…	ATGGAGTTTTGGGGTGCTGAGGTTAAAGTTGGAGAACCTCTCTTGGTGAG GCCTGGAGAGGAGAAGATACTGCATCTGTCACAGGCGTGTCTTGGAGAGT CCAAGAGCAAAGGAAGTGAACAGGTTTTCCTATATGTCAAGGTCGGCAAT CAAAAGCTTGTTCTGGGGACACTATCCTCAGAGAAGTTCCCACAAGTGTC TTTTGATCTGCTGTTTGACAAAGAATTTGAGCTATCTCATAATTGGAAAA ACGGAAGCTTTTTGAAAATTAAGGCCCCGTTTGATAATCAAATGGTTTAT ACTGATTCTGAAGAGGATTTTCCTCTAGCTGCCATTGACAACGGAAAGCC AGAGCCAGAGCCAGCGCCTAAGAAAGATGCAAAGCCTGATAC…
Cla97C02G047930.1	MSDSDFGSEDEELALLPPENGKPSQKEKSIAGNLLSQKPESSKKADVKSLEPNKEDGDDSEDDDDSDSDEDSDDESDEEMLGADSDSDDEDDGTGSDEETPKKVESAKKRPNESANKTPVSKKAKLASTEKTESKKGGHTATPHPAKKPVKTPSKAETPKSGGQFSCKSCDRSFGSDGALQSHSKAKHGGVEVKPGQALSVKPGEQKYVHISQATLGEIKKDKANEPVTVFLKINDQKLVLGILSAEKFPQISFDLVFEKEFELSHNGKSGNSDFGSEDEELASLPAENGKPSQKEKPMAGKIFSLKPESSKKEDVKSVELSKEDGDDSDDDEDSDEDEDSDDESDEEMLGAESDSDDEDDGSESDEETPKKVQSDKKRPNESASKTPVSKKAKLASAE…	ATGTCAGATTCTGATTTCGGCTCAGAGGATGAAGAACTTGCATTGCTCCC TCCTGAGAATGGTAAATACATCTGATTACATAAATATAATAGTGTTTTGG TGGAAGAAGTGTTCTAGGTGTTGTGCTTATTATCTAGTTGAAATTTACTT TCAGGAAAACCTAGCCAGAAGGAGAAGTCTATTGCTGGAAATCTTTTGAG TCAGAAACCTGAATCTTCAAAGAAGGCAGATGTTAAGTCTCTTGAGCCTA ACAAGGAGGATGGGGATGACTCTGAAGATGATGACGACTCTGACTCTGAT GAGGATTCTGATGATGAGTCTGATGAGGTTGTTTAAATGAGATTCTTTCA CTTCTGTTATATTCTGGGTGCAGTGAACCCCTTTTCTTAGTT…	ATGTCAGATTCTGATTTCGGCTCAGAGGATGAAGAACTTGCATTGCTCCC TCCTGAGAATGGAAAACCTAGCCAGAAGGAGAAGTCTATTGCTGGAAATC TTTTGAGTCAGAAACCTGAATCTTCAAAGAAGGCAGATGTTAAGTCTCTT GAGCCTAACAAGGAGGATGGGGATGACTCTGAAGATGATGACGACTCTGA CTCTGATGAGGATTCTGATGATGAGTCTGATGAGGAAATGCTCGGAGCTG ACAGTGACTCTGACGATGAAGATGATGGTACCGGAAGTGACGAGGAGACA CCGAAGAAGGTTGAATCGGCCAAGAAGAGGCCAAATGAGTCTGCCAACAA GACCCCTGTTTCTAAGAAGGCAAAGTTAGCTTCGACTGAGAA…
Cla97C01G018120.1	MNPPTFPMEFSGDPLPTTIIGSGDPRIPLQNLSTIRSRMDDVQIFLSDNIDREVRITNQQMDAVSSEIATAIQQIIINGAALLAYAEAKTPTAPDLTASTTRTQPNPVTQKSMVELKVEGVDEITRTESEEFDSDWEIAELDAMELLAEHIHFCEICGKGFKRDANLRMHMRAHGNQFKTPEALAKPLDVVGADHRAKRTRFSCPYDGCVRNKMHKKFRALKSLICVKNHFKRSHCPKMFSCNRCNKKSFSVMADLKSHLKHCGESKWRCSCGTTFSRKDKLFGHMALFEGHMPAVPDDASASAATSEMDEDGDSNQISKDVNFPNASNGSSDDGSFESFLDGFGSIENHCLQEVLGFPYDFDSESEWKFCGF	ATGAATCCTCCCACTTTTCCCATGGAATTTTCCGGCGACCCACTTCCGAC GACTATCATCGGAAGCGGCGACCCAAGGATTCCGTTGCAAAACCTCTCCA CCATCCGTTCTAGAATGGATGACGTCCAAATCTTCCTATCCGATAACATC GACAGAGAAGTTCGTATCACCAATCAGCAGATGGATGCCGTTTCTTCTGA AATCGCCACCGCAATCCAACAGATCATCATCAACGGCGCCGCTCTTCTAG CCTACGCCGAAGCCAAAACCCCAACTGCGCCGGATTTGACGGCCTCCACG ACTCGAACTCAGCCGAATCCTGTAACACAGAAATCAATGGTGGAGCTGAA GGTCGAGGGCGTAGATGAGATTACGAGAACCGAATCTGAAGA…	ATGAATCCTCCCACTTTTCCCATGGAATTTTCCGGCGACCCACTTCCGAC GACTATCATCGGAAGCGGCGACCCAAGGATTCCGTTGCAAAACCTCTCCA CCATCCGTTCTAGAATGGATGACGTCCAAATCTTCCTATCCGATAACATC GACAGAGAAGTTCGTATCACCAATCAGCAGATGGATGCCGTTTCTTCTGA AATCGCCACCGCAATCCAACAGATCATCATCAACGGCGCCGCTCTTCTAG CCTACGCCGAAGCCAAAACCCCAACTGCGCCGGATTTGACGGCCTCCACG ACTCGAACTCAGCCGAATCCTGTAACACAGAAATCAATGGTGGAGCTGAA GGTCGAGGGCGTAGATGAGATTACGAGAACCGAATCTGAAGA…
Cla97C09G173130.1	MDPEDSLCSSEVWTKSSFPNNNIQQPAQKWADASILDYAMEQPFQEFEERTESKASLSCNPNQQIEILDKDSNQMNAALLASKIQDWDPRAMLNNLSFLEQKIHQLQELVHLIVGRRSQVFGRPDELVVQQQQLITADLTSIIVQLISTAGSLLPSVKHNLSAAVPAVGQLEQLDKVLFASGPGTDNGGVQSQHGDGTKLPELPTQVDGSSKCGKEQNMTVEEHESKDEEDADDNENLPPGSYEILQLEKEEILAPHTHFCAICGKGFKRDANLRMHMRGHGDEYKTAAALAKPNKEMGSETMLIKRYSCPFTGCKRNKDHKKFQPLKTILCVKNHYKRTHCDKSFTCSKCNSKKFSVIADLKTHEKHCGKDKWLCSCGTTFSRKDKLFGHIALFQGHT…	ATGGATCCTGAAGATAGTTTGTGTAGCTCTGAAGTTTGGACAAAATCTTC TTTTCCTAATAATAATATTCAGCAACCAGCACAAAAATGGGCAGATGCTT CCATTTTAGACTATGCTATGGAACAACCTTTCCAAGAATTTGAAGAACGG ACTGAATCGAAGGCCTCCCTAAGCTGTAACCCGAATCAACAAATTGAAAT CCTTGATAAAGATAGTAATCAGATGAATGCAGCACTTCTAGCCAGTAAAA TTCAAGATTGGGATCCGAGGGCAATGCTAAATAATCTTTCTTTCCTTGAG CAGAAGATTCATCAGCTTCAGGAACTTGTGCATTTGATCGTTGGTCGGAG GAGCCAAGTCTTCGGGAGGCCAGATGAACTTGTAGTTCAGCA…	ATGGATCCTGAAGATAGTTTGTGTAGCTCTGAAGTTTGGACAAAATCTTC TTTTCCTAATAATAATATTCAGCAACCAGCACAAAAATGGGCAGATGCTT CCATTTTAGACTATGCTATGGAACAACCTTTCCAAGAATTTGAAGAACGG ACTGAATCGAAGGCCTCCCTAAGCTGTAACCCGAATCAACAAATTGAAAT CCTTGATAAAGATAGTAATCAGATGAATGCAGCACTTCTAGCCAGTAAAA TTCAAGATTGGGATCCGAGGGCAATGCTAAATAATCTTTCTTTCCTTGAG CAGAAGATTCATCAGCTTCAGGAACTTGTGCATTTGATCGTTGGTCGGAG GAGCCAAGTCTTCGGGAGGCCAGATGAACTTGTAGTTCAGCA…
Cla97C01G012770.1	MFSLPSQDPLVSSSNDHHETLDNLLSSYSQSSNSLLYNLSILKEKLHQIQSVVNIAIYNLQNSTESLPPASSPVATAAVNSLIQELIMAASSMLFTCQQMDNLVVNASLHNNNVDNNLHDQHHHRQGPVDDDNRRSNTLLDMANDHHHQHQDWYNMTTSTNYNNNDNNNSRITTTKTTQDHRNSINIVELDASDLLAKYTHYCQICGKGFKRDANLRMHMRAHGDEYKASGALSNPEKSHRRDLNNISKMGTKYSCPQEGCRWNQKHVKFQPLKSLICVKNHFKRTHCPKMYVCKLCSRKKFSVLSDLRTHEKHCGDVKWLCSCGTTFSRKDKLMGHVALFVGHAPAIGSSTKFSGKQEEHQYVHSF	ATGTTTTCTCTTCCTTCACAAGATCCCTTGGTTTCATCTTCTAATGATCA TCATGAAACCCTAGACAACCTTCTTTCTTCATATTCCCAATCAAGCAACT CTCTCCTTTATAACCTCTCAATTTTGAAGGAGAAACTCCACCAAATCCAA TCTGTTGTCAACATAGCCATCTACAACCTTCAAAACTCAACTGAATCTCT GCCCCCGGCCTCGTCGCCAGTGGCGACTGCGGCCGTCAACTCTTTGATTC AAGAACTCATCATGGCTGCTTCCTCCATGTTGTTCACATGTCAACAGATG GATAACCTCGTCGTGAATGCCTCCTTACACAACAACAACGTCGATAACAA CCTCCACGATCAGCACCACCACCGTCAAGGTCCCGTTGACGA…	ATGTTTTCTCTTCCTTCACAAGATCCCTTGGTTTCATCTTCTAATGATCA TCATGAAACCCTAGACAACCTTCTTTCTTCATATTCCCAATCAAGCAACT CTCTCCTTTATAACCTCTCAATTTTGAAGGAGAAACTCCACCAAATCCAA TCTGTTGTCAACATAGCCATCTACAACCTTCAAAACTCAACTGAATCTCT GCCCCCGGCCTCGTCGCCAGTGGCGACTGCGGCCGTCAACTCTTTGATTC AAGAACTCATCATGGCTGCTTCCTCCATGTTGTTCACATGTCAACAGATG GATAACCTCGTCGTGAATGCCTCCTTACACAACAACAACGTCGATAACAA CCTCCACGATCAGCACCACCACCGTCAAGGTCCCGTTGACGA…
Cla97C08G158810.1	MVSAENNSQSAKVVASSSPGGEIEIIDSVTPAKKKRNLPGMPDPAAEVIALSPKSLLATNRFVCEICNKGFQRDQNLQLHRRGHNLPWKLRQRTSNEIRKRVYVCPEPSCVHHNPARALGDLTGIKKHFSRKHCEKKWKCERCSKKYAVQSDWKAHMKTCGTREYKCDCGTLFSRRDSFITHRAFCDALAFASSDSNVMATAAAAGVAVTSSALATVPLSPALSIQSSEAPDIPMGPPPLTPAATSLTSAVACNVNKTSPTNGGGTSVFAGVFASSPPIVTSAAAPNPPHPLTTAVSRSEGGNEPLTTVIEPTSLSLSTSLFLSCRASASSGSTSASSIFQNHPPHYSPSLQPAAMSATALLQKAAQMGVTSSNASSLLRASGLSLSPSPGPTISMTAG…	ATGGTATCAGCAGAGAATAATTCTCAATCGGCGAAGGTTGTAGCATCTTC CTCGCCGGGAGGTGAAATCGAGATCATCGACTCCGTGACTCCGGCGAAGA AGAAGCGGAATCTCCCAGGGATGCCAGATCCGGCGGCGGAGGTTATAGCT CTGTCGCCAAAATCACTTCTAGCAACGAACCGATTCGTGTGCGAGATCTG CAACAAAGGATTCCAGCGAGACCAGAACCTGCAGCTTCACCGGCGTGGCC ACAACTTACCTTGGAAGCTCCGGCAACGGACGAGCAATGAGATTCGAAAA CGAGTTTACGTCTGTCCGGAGCCTTCTTGCGTTCATCATAATCCGGCTAG GGCACTAGGCGATCTAACTGGCATTAAAAAGCACTTCTCCAG…	ATGGTATCAGCAGAGAATAATTCTCAATCGGCGAAGGTTGTAGCATCTTC CTCGCCGGGAGGTGAAATCGAGATCATCGACTCCGTGACTCCGGCGAAGA AGAAGCGGAATCTCCCAGGGATGCCAGATCCGGCGGCGGAGGTTATAGCT CTGTCGCCAAAATCACTTCTAGCAACGAACCGATTCGTGTGCGAGATCTG CAACAAAGGATTCCAGCGAGACCAGAACCTGCAGCTTCACCGGCGTGGCC ACAACTTACCTTGGAAGCTCCGGCAACGGACGAGCAATGAGATTCGAAAA CGAGTTTACGTCTGTCCGGAGCCTTCTTGCGTTCATCATAATCCGGCTAG GGCACTAGGCGATCTAACTGGCATTAAAAAGCACTTCTCCAG…
Cla97C10G200100.1	MDDPSTNFFFTNLFKFNSPTTTNFPHHHHPSSSSSSSNPFPPPPPPPPNFFPTFHHPPPPSSPPLRQALPLLSLSPTRSSQEKNNKEEEKEETLMRVALHIGLPSPRAEEEEGEEEEEEEDQELEEEEELEDQEEEEEVAISGLCLSNSRLNKGQYWIPTPSQILIGPTQFSCPVCYKTFNRYNNMQMHMWGHGSQYRRGPESLRGTQPTGMLRLPCYCCSPGCRNNIDHPRAKPLKDFRTLQTHYKRKHGIKPFMCRKCGKAFAVRGDWRTHEKNCGKLWYCICGSDFKHKRSLKDHIKAFGNGHAAYNHSNNNANNNNSDQHRRHHHRHHRLHGFDEEDDHAYSEVEQDHD	ATGGATGACCCTTCCACTAACTTCTTCTTCACAAATCTCTTCAAATTCAA CTCTCCCACCACTACCAATTTCCCCCACCACCACCACCCTTCTTCTTCTT CTTCTTCTTCAAACCCTTTTCCTCCTCCTCCTCCTCCTCCTCCCAATTTC TTCCCCACTTTCCACCACCCTCCGCCGCCATCCTCTCCACCGCTCCGCCA AGCTCTCCCTCTCCTTAGCCTTAGCCCCACACGATCATCACAAGAGAAAA ACAACAAGGAAGAGGAAAAGGAAGAAACTTTAATGAGAGTTGCACTTCAT ATAGGGTTACCAAGCCCTAGGGCTGAAGAAGAAGAAGGAGAAGAAGAAGA AGAAGAAGAAGATCAAGAATTAGAAGAAGAAGAAGAATTAGA…	ATGGATGACCCTTCCACTAACTTCTTCTTCACAAATCTCTTCAAATTCAA CTCTCCCACCACTACCAATTTCCCCCACCACCACCACCCTTCTTCTTCTT CTTCTTCTTCAAACCCTTTTCCTCCTCCTCCTCCTCCTCCTCCCAATTTC TTCCCCACTTTCCACCACCCTCCGCCGCCATCCTCTCCACCGCTCCGCCA AGCTCTCCCTCTCCTTAGCCTTAGCCCCACACGATCATCACAAGAGAAAA ACAACAAGGAAGAGGAAAAGGAAGAAACTTTAATGAGAGTTGCACTTCAT ATAGGGTTACCAAGCCCTAGGGCTGAAGAAGAAGAAGGAGAAGAAGAAGA AGAAGAAGAAGATCAAGAATTAGAAGAAGAAGAAGAATTAGA…
Cla97C04G069010.1	MVHSLSSPSSTILSLSLSSIPSSSSIPMGDPYSNSSASVLKFNSLHHHFSPSQPSNSTPHLNMSHNCFSCPYSNPHPPLPPSPPLREALPLLGLMSPPEQRQEQEEEDDGGGGRDEEESVTVALHIGLPSPSAAEIASLMCGSSSEIDHVGDGDHSNSNNNNQDHDLGQSTKTLIKGQYWIPTPSQILIGPTQFSCPVCFKTFNRYNNMQMHMWGHGSQYRKGPESLRGTQPTGMLRLPCYCCAPGCRNNIDHPRAKPLKDFRTLQTHYKRKHGLKPFMCRKCGKAFAVRGDWRTHEKNCGKLWYCICGSDFKHKRSLKDHVKAFGNDHAAYGGGGIDGFGDEEDEPASEVEQDNDE	ATGGTCCATTCTCTCTCCTCCCCATCTTCAACCATTCTCTCTCTCTCTCT CTCTTCAATTCCATCTTCTTCTTCAATTCCCATGGGAGACCCATATTCAA ACTCATCAGCAAGTGTTCTAAAATTCAACTCCCTTCACCACCATTTTTCC CCATCACAACCTTCAAATTCTACCCCACACCTCAACATGTCTCACAATTG CTTCTCTTGCCCCTACTCGAACCCGCATCCGCCTCTGCCTCCATCTCCAC CGCTCCGTGAGGCTCTGCCGCTTCTCGGGCTGATGTCTCCGCCCGAGCAG CGGCAGGAGCAAGAAGAAGAAGACGATGGCGGAGGCGGGAGAGATGAGGA GGAATCGGTGACGGTGGCGTTGCACATAGGGCTACCGAGCCC…	ATGGTCCATTCTCTCTCCTCCCCATCTTCAACCATTCTCTCTCTCTCTCT CTCTTCAATTCCATCTTCTTCTTCAATTCCCATGGGAGACCCATATTCAA ACTCATCAGCAAGTGTTCTAAAATTCAACTCCCTTCACCACCATTTTTCC CCATCACAACCTTCAAATTCTACCCCACACCTCAACATGTCTCACAATTG CTTCTCTTGCCCCTACTCGAACCCGCATCCGCCTCTGCCTCCATCTCCAC CGCTCCGTGAGGCTCTGCCGCTTCTCGGGCTGATGTCTCCGCCCGAGCAG CGGCAGGAGCAAGAAGAAGAAGACGATGGCGGAGGCGGGAGAGATGAGGA GGAATCGGTGACGGTGGCGTTGCACATAGGGCTACCGAGCCC…
Cla97C02G049440.1	MTDPYPINNNGSFGNLYPLHHYFSSSSSSSSSSNSYSPYYDHPFSLSYSNDNNNNNNTLMTSPHYPSSSPQVLLPLLSLSPARVAQDHDNENHSFSKDLIKNFCNPAEDDVDNDNDDDDDQSVTVALHLGLPTPSSSSSNSDLILRLSSTEISDQDDHHQLEDQVPNPNYSSSNSNIITSAATTTTGLNKGQYWIPTPAQILIGPTQFSCPLCFKTFNRYNNMQMHMWGHGSQYRKGPQSLRGTQPTAMLRLPCYCCAVGCRNNIDHPRSKPLKDFRTLQTHYKRKHGMKPFTCRKCGKAFAVRGDWRTHEKNCGKLWHCTCGSDFKHKRSLKDHIKAFGHGHAAYGIDHSFEEDDEPASEIET	ATGACTGATCCTTACCCCATCAACAATAATGGCTCCTTTGGCAATTTATA CCCTCTTCACCATTACTTTTCTTCTTCTTCTTCTTCTTCTTCTTCTTCCA ATTCTTACTCTCCTTATTATGATCATCCCTTCTCTCTTTCTTACTCCAAT GATAATAATAACAATAATAATACCCTAATGACCTCTCCTCATTATCCTTC TTCCTCTCCTCAAGTCCTTCTTCCCCTTCTAAGCTTAAGCCCTGCAAGAG TAGCACAAGATCATGATAATGAAAATCACTCATTTTCCAAAGACTTGATC AAGAACTTTTGCAACCCAGCTGAAGATGATGTTGACAATGATAATGATGA TGATGATGATCAAAGTGTTACTGTTGCTTTGCATTTAGGGCT…	ATGACTGATCCTTACCCCATCAACAATAATGGCTCCTTTGGCAATTTATA CCCTCTTCACCATTACTTTTCTTCTTCTTCTTCTTCTTCTTCTTCTTCCA ATTCTTACTCTCCTTATTATGATCATCCCTTCTCTCTTTCTTACTCCAAT GATAATAATAACAATAATAATACCCTAATGACCTCTCCTCATTATCCTTC TTCCTCTCCTCAAGTCCTTCTTCCCCTTCTAAGCTTAAGCCCTGCAAGAG TAGCACAAGATCATGATAATGAAAATCACTCATTTTCCAAAGACTTGATC AAGAACTTTTGCAACCCAGCTGAAGATGATGTTGACAATGATAATGATGA TGATGATGATCAAAGTGTTACTGTTGCTTTGCATTTAGGGCT…
Cla97C09G166500.1	MTDPNYSNSFNFIPLPSYLPPSNFPFSQCRHPLPPPPPPPPPSSPPQALPLLNTLSPETADHPSSSTTTCSFDDESAALALDFSLSCPSSDLDSSFHSFSPDPGTGKILDGDISDHPLPISGKGQFWIPTPSQILIGPTQFSCPLCSKAFNRYNNLQMHMWGHGSQYRKGPESLKGTQPTAMLRLPCYCCAAGCKHNIDNPRSRPLKDFRTLQTHYKRKHGIKPFTCRKCTKAFAVKGDWRTHEKNCGKIWYCFCGSDFKHKRSLKDHIKAFGHGHGALGLDYFDDDNEPSPELQLQHQSQHGLFLHLH	ATGACAGACCCAAATTACTCAAATTCCTTCAACTTCATTCCTCTTCCTTC TTATCTTCCTCCTTCAAATTTCCCCTTTTCCCAATGCCGCCACCCTCTTC CTCCTCCTCCTCCTCCTCCTCCGCCGTCTTCGCCGCCGCAAGCCCTCCCT CTCCTCAACACCCTTTCGCCGGAAACCGCCGATCATCCCTCCTCCTCCAC CACCACTTGCAGTTTCGATGACGAATCTGCCGCTCTTGCTCTTGACTTCA GCCTCTCTTGCCCTAGCTCCGATCTAGACTCCTCCTTTCATTCCTTCTCG CCGGACCCTGGCACCGGGAAAATCCTCGACGGTGACATATCCGACCACCC TTTGCCGATCTCCGGCAAGGGTCAGTTCTGGATTCCCACCCC…	ATGACAGACCCAAATTACTCAAATTCCTTCAACTTCATTCCTCTTCCTTC TTATCTTCCTCCTTCAAATTTCCCCTTTTCCCAATGCCGCCACCCTCTTC CTCCTCCTCCTCCTCCTCCTCCGCCGTCTTCGCCGCCGCAAGCCCTCCCT CTCCTCAACACCCTTTCGCCGGAAACCGCCGATCATCCCTCCTCCTCCAC CACCACTTGCAGTTTCGATGACGAATCTGCCGCTCTTGCTCTTGACTTCA GCCTCTCTTGCCCTAGCTCCGATCTAGACTCCTCCTTTCATTCCTTCTCG CCGGACCCTGGCACCGGGAAAATCCTCGACGGTGACATATCCGACCACCC TTTGCCGATCTCCGGCAAGGGTCAGTTCTGGATTCCCACCCC…
Cla97C01G026200.1	MEIGKHNDDGDDKTKNRKSNICQECGAEFRKPAYLKQHMQSHSLERPYICSVDGCEASYRRKDHLTRHLLQHQGIIFKCPIESCNREFAYISCVNRHLKECHGGEAPPEECQKQFVCPEDGCGKVFRYASQLQKHEDSHVKLDSIEACCTEPGCLRIFTNKQCLRAHMQSCHQYIKCEICGEKKLRKNLKQHLRQKHESEGPLEAIPCRYEGCSKVFSTASNLQQHMKVVHMGQKPFACCFPGCGMRFGYKHVRDNHEKSGQHVYTNGDFEAADEQFRSKPRGGRKRICPTVEMLIRKRVTPPSEFDFTMDEEC	ATGGAGATCGGGAAACATAATGATGATGGAGATGATAAAACAAAAAACAG AAAATCCAATATTTGCCAGGAATGTGGCGCTGAGTTCAGGAAGCCTGCTT ACTTGAAGCAACATATGCAAAGTCATTCGCTCGAGGTATTTAAAGATATT TCCTATTAATTTATTTTACCATCACGTGCTTGGTATATTTGTTTCTCTCA TACTCAAAGAGATGTTAGTACAAAAAATGTGCAATATACTGTAAACAAAT GGTTATGTGGAATATATGATGTGATATGTTGGTGAATGGTTAATATTATT CATGTGGGTATGGTTGGCCATCTAGATGCTTGAATTTGGTTCCAACGTTA TGACCGATTACAGTTCTCATAAATTGGTTTGAACGACGTGTT…	ATGGAGATCGGGAAACATAATGATGATGGAGATGATAAAACAAAAAACAG AAAATCCAATATTTGCCAGGAATGTGGCGCTGAGTTCAGGAAGCCTGCTT ACTTGAAGCAACATATGCAAAGTCATTCGCTCGAGAGGCCATATATCTGT TCCGTAGATGGTTGTGAAGCCAGTTATAGAAGAAAGGATCATCTGACCCG CCACCTTCTCCAGCATCAAGGAATTATATTCAAATGTCCAATTGAGAGCT GTAACCGTGAATTTGCATATATATCATGTGTAAATAGACACTTGAAAGAA TGCCATGGAGGTGAAGCTCCTCCTGAAGAATGTCAGAAGCAGTTTGTTTG CCCCGAAGATGGATGTGGAAAAGTTTTCAGATATGCCTCTCA…
Cla97C05G109160.1	MNVTGKKQAKRSRKSAAADFKVVYISSPMKVKTSASKFRSLVQKLTGQDSDAKRFMELTASAASDRNLQSSASATFFDYQLLGDDDLVVAGKVETAAYESSVAALPPQDDLAVLQNLDTSFGGMFHGFWFDSSTAQAEMPEFESWLDSKLMEIGKHNDDGDDKTKNRKSNICQECGAEFRKPAYLKQHMQSHLLQRPYICSVDGCEASYRRKDHLTRHLLQHQGIIFKCPIESCNREFAYISCVHRHLKECHEGEAPPKKCQKQFVCPEDGCGKVFRYASQLQKHEDSHVKLDSIEACCTEPGCLKTFTNKQCLRAHMQSCHQYIKCEICGEKKLRKNLKQHLRQKHESEGPLEAIPCRYEGCSKVFSTASNLQQHMKVVHMGQKLFACCFPGSGMRFG…	ATGAATGTAACCGGCAAAAAACAGGCAAAAAGAAGCAGGAAATCGGCGGC AGCCGATTTCAAAGTCGTGTACATTTCGAGTCCGATGAAGGTGAAAACCA GCGCCTCGAAGTTCCGATCTCTCGTTCAGAAACTCACCGGTCAGGACTCC GATGCCAAAAGGTTCATGGAACTGACCGCCTCCGCCGCTAGTGATCGGAA TCTTCAATCCTCGGCTTCGGCGACGTTCTTCGACTACCAACTCCTCGGCG ACGACGATCTAGTGGTGGCAGGAAAGGTCGAAACAGCGGCGTACGAATCG TCGGTTGCGGCTCTCCCGCCGCAGGATGATTTGGCGGTTCTGCAGAATTT GGATACGAGTTTTGGAGGAATGTTCCATGGCTTTTGGTTTGA…	ATGAATGTAACCGGCAAAAAACAGGCAAAAAGAAGCAGGAAATCGGCGGC AGCCGATTTCAAAGTCGTGTACATTTCGAGTCCGATGAAGGTGAAAACCA GCGCCTCGAAGTTCCGATCTCTCGTTCAGAAACTCACCGGTCAGGACTCC GATGCCAAAAGGTTCATGGAACTGACCGCCTCCGCCGCTAGTGATCGGAA TCTTCAATCCTCGGCTTCGGCGACGTTCTTCGACTACCAACTCCTCGGCG ACGACGATCTAGTGGTGGCAGGAAAGGTCGAAACAGCGGCGTACGAATCG TCGGTTGCGGCTCTCCCGCCGCAGGATGATTTGGCGGTTCTGCAGAATTT GGATACGAGTTTTGGAGGAATGTTCCATGGCTTTTGGTTTGA…
Cla97C10G205190.1	MSGQPKDDANVKSKGGKSNICQDCGADFKKPVYLKQHMQSHSFRYQVGRPPKKLLQVGLGRATRPYICSVDGCQASYRRRDHLTRHLLQHQGIVFKCPIESCSHESAYVSSVNRHLKEFHEDNVAPEVECQKQFVCPKDGCRKVFRYASRLQKHEDFHVKLDSIEAYCAELGCMKSFTNKQCLTAHRQSCHKYIKCEICGKRKLRKNIKQHLRQKHESEGPQKTIQCMHESWTKVFSSISNLRQHMKVNHLGQKPFACGFSGCRMRFGYKHFRDNHEKSSLHVYTNGDFEVADEQFRSKPRGGRKRKCPTVEMLIRKRVTPQACDFMMDEEC	ATGAGCGGACAACCGAAAGACGATGCAAATGTTAAGTCAAAAGGCGGAAA ATCCAACATTTGCCAGGATTGTGGCGCTGATTTCAAAAAGCCTGTTTACT TGAAGCAACATATGCAAAGCCATTCCTTCAGGGTATTTTAATTTTTAAGA CCTTTCCAATAAATTGTACTTCTTCGGTTTGAATTGCTTGAGAGATATTG GTTCAAGAATGTGTTCTACTACTTTTCTGCATGGTTAGTTGCACACTGCT TGTCTAAGTTTTAAGTGCAATATAAATTATATGAGACGAATGGTTATGTG GAATTTGTAGGTGGACAGTTGATATAGTGCCAACTGCAATGGGTATGTTA ATTTGTTATCTAGATGCTTGCTTTTGGGGTTCTATCTTCTTT…	ATGAGCGGACAACCGAAAGACGATGCAAATGTTAAGTCAAAAGGCGGAAA ATCCAACATTTGCCAGGATTGTGGCGCTGATTTCAAAAAGCCTGTTTACT TGAAGCAACATATGCAAAGCCATTCCTTCAGGTATCAGGTTGGGAGACCT CCTAAGAAGCTCCTTCAAGTGGGTCTCGGTCGCGCTACTAGGCCATATAT TTGTTCAGTAGATGGTTGTCAGGCCAGTTATAGAAGAAGGGATCATTTGA CTCGCCACCTTCTCCAGCATCAAGGAATAGTGTTCAAGTGTCCAATTGAG AGTTGTAGCCATGAATCTGCATATGTATCCAGTGTAAATAGACACTTGAA AGAATTCCATGAAGATAATGTTGCTCCTGAAGTTGAATGTCA…
Cla97C03G060870.1	MQQSWKLSCISSSESGCLEGDEEGEESIFLSLSPPGQRHSFSSKQQQQQSSLQNPNHHQNAAAVTVAMHIGPPPLSSSSAPAVRPLDAAHYWIPTPAQILVGPTQFSCSVCTKTFNRYNNMQMHMWGHGSEYRKGPESLRGSKPASSMLKLPCYCCAEGCKNNIEHPRSRPLKDFRTLQTHYKRKHGAKPFSCRKCGKPFAVRGDWRTHEKNCGKLWFCICGSDFKHKRSLKDHVRAFGDGHAPHTVQLCEVEDDDDWDDHDDDDHINGPQPWSIYH	ATGCAGCAAAGTTGGAAGTTGAGTTGCATATCATCAAGTGAGAGTGGATG TTTGGAGGGTGATGAAGAAGGAGAAGAATCCATTTTCCTTTCCCTTTCCC CTCCTGGCCAACGCCATTCATTCTCTTCCAAACAACAACAACAACAATCT TCTCTTCAAAACCCTAATCATCATCAAAATGCTGCCGCCGTCACCGTCGC AATGCACATTGGCCCTCCTCCTCTCTCCTCCTCCTCCGCCCCTGCGGTCC GCCCCCTCGACGCCGCACACTACTGGATCCCTACACCTGCCCAAATCCTC GTTGGTCCCACCCAATTCTCCTGCTCTGTCTGTACTAAAACCTTCAACAG ATACAACAACATGCAGGTTCTTTCTTTTTCCTTTTCTTTCAC…	ATGCAGCAAAGTTGGAAGTTGAGTTGCATATCATCAAGTGAGAGTGGATG TTTGGAGGGTGATGAAGAAGGAGAAGAATCCATTTTCCTTTCCCTTTCCC CTCCTGGCCAACGCCATTCATTCTCTTCCAAACAACAACAACAACAATCT TCTCTTCAAAACCCTAATCATCATCAAAATGCTGCCGCCGTCACCGTCGC AATGCACATTGGCCCTCCTCCTCTCTCCTCCTCCTCCGCCCCTGCGGTCC GCCCCCTCGACGCCGCACACTACTGGATCCCTACACCTGCCCAAATCCTC GTTGGTCCCACCCAATTCTCCTGCTCTGTCTGTACTAAAACCTTCAACAG ATACAACAACATGCAGATGCACATGTGGGGTCATGGCTCAGA…
Cla97C03G052140.1	MEIDQQDASCEYQEEETGVKQSAARSYECNFCKRGFTNAQALGGHMNIHRKEKAKLKQSISSPSLSSSPNKIVVDTPKMILMTTPTRLPWLVSPSTGEGHGRSGRGGREETLISEEVQQQLPLFVENPSNMDQINLEIHQVLPTELASDPKLGSSFRHGSSVSELDLELRLGPEPQNSAPSSLPTGRTTHFF	ATGGAAATTGATCAACAAGATGCAAGCTGTGAGTATCAAGAAGAAGAAAC TGGTGTGAAACAATCAGCAGCTAGGTCTTATGAGTGCAATTTTTGCAAAA GAGGCTTCACAAATGCACAAGCTTTAGGAGGCCATATGAACATTCATAGA AAAGAGAAGGCCAAGCTCAAGCAATCAATATCCTCGCCGTCGTTGTCGTC ATCGCCGAACAAGATAGTTGTAGACACCCCGAAAATGATTCTGATGACGA CCCCAACAAGGTTGCCATGGCTTGTCTCGCCATCAACGGGAGAAGGTCAT GGTCGAAGTGGACGAGGTGGTCGAGAAGAAACCCTAATTTCGGAAGAAGT TCAACAGCAACTCCCACTTTTCGTCGAAAATCCCTCAAATAT…	ATGGAAATTGATCAACAAGATGCAAGCTGTGAGTATCAAGAAGAAGAAAC TGGTGTGAAACAATCAGCAGCTAGGTCTTATGAGTGCAATTTTTGCAAAA GAGGCTTCACAAATGCACAAGCTTTAGGAGGCCATATGAACATTCATAGA AAAGAGAAGGCCAAGCTCAAGCAATCAATATCCTCGCCGTCGTTGTCGTC ATCGCCGAACAAGATAGTTGTAGACACCCCGAAAATGATTCTGATGACGA CCCCAACAAGGTTGCCATGGCTTGTCTCGCCATCAACGGGAGAAGGTCAT GGTCGAAGTGGACGAGGTGGTCGAGAAGAAACCCTAATTTCGGAAGAAGT TCAACAGCAACTCCCACTTTTCGTCGAAAATCCCTCAAATAT…
Cla97C05G085430.1	MDFGKQGSWDSSSDEYEPQDHHLKDDTDNDPTKRPYECTFCKRGFTNAQALGGHMNIHRKDRAKAKHRNFLHSSSSHSNDQFFPPIPTQPTPSYYPPPPSYRMYFDTAAANFPIHPQITSPTVVNQELLGANLSLQIDQNRGVWKNEEVDLELRLGHEYR	ATGGATTTTGGAAAACAGGGGAGCTGGGACAGTTCGAGCGATGAATATGA ACCACAAGACCATCATTTGAAAGACGACACTGATAATGACCCCACAAAAC GCCCTTACGAGTGCACATTTTGCAAGCGTGGATTCACTAACGCTCAAGCA CTTGGTGGCCATATGAACATTCATCGCAAAGACCGAGCCAAAGCCAAACA TCGCAATTTTCTTCATTCCTCTTCTTCCCATTCCAACGACCAATTTTTCC CTCCTATTCCAACTCAACCCACTCCTTCTTATTACCCTCCGCCCCCCTCT TACCGGATGTACTTCGACACCGCCGCCGCTAACTTCCCTATTCACCCACA GATCACATCCCCCACCGTTGTCAATCAAGAACTTCTCGGAGC…	ATGGATTTTGGAAAACAGGGGAGCTGGGACAGTTCGAGCGATGAATATGA ACCACAAGACCATCATTTGAAAGACGACACTGATAATGACCCCACAAAAC GCCCTTACGAGTGCACATTTTGCAAGCGTGGATTCACTAACGCTCAAGCA CTTGGTGGCCATATGAACATTCATCGCAAAGACCGAGCCAAAGCCAAACA TCGCAATTTTCTTCATTCCTCTTCTTCCCATTCCAACGACCAATTTTTCC CTCCTATTCCAACTCAACCCACTCCTTCTTATTACCCTCCGCCCCCCTCT TACCGGATGTACTTCGACACCGCCGCCGCTAACTTCCCTATTCACCCACA GATCACATCCCCCACCGTTGTCAATCAAGAACTTCTCGGAGC…
Cla97C07G129160.1	MDPNHIPTIVTVAVATTDEDKSSKTTIEETDQISNEMGSGRSYECVFCKRGFTTAQALGGHMNIHRKDRVKTKPNTPSKPEPFNNHHSTLRPTTTTATTTISHHQSFQTYFPTSSTWCLGTTTTPPHDHQFSYVHNNNPQVLNTFKDQNWTTTNMSLASQSLPTLASTNRRDKGSDGNGGDYNDDNDDELDLELRLGHDR	ATGGACCCTAACCATATTCCTACAATTGTCACTGTCGCCGTCGCCACCAC CGACGAAGATAAGAGCTCAAAAACAACAATCGAAGAGACCGATCAAATCA GCAACGAAATGGGCAGTGGGCGCTCCTACGAGTGCGTATTTTGCAAACGA GGGTTCACAACAGCTCAAGCCCTAGGCGGCCACATGAACATCCATCGCAA AGATCGTGTTAAAACCAAGCCTAATACCCCCTCTAAGCCTGAACCCTTCA ATAACCATCATTCAACTCTTCGCCCGACAACGACAACGGCCACGACGACA ATATCTCATCACCAATCTTTTCAAACCTATTTCCCCACTTCTTCCACTTG GTGTTTGGGTACTACTACTACACCACCCCATGATCATCAATT…	ATGGACCCTAACCATATTCCTACAATTGTCACTGTCGCCGTCGCCACCAC CGACGAAGATAAGAGCTCAAAAACAACAATCGAAGAGACCGATCAAATCA GCAACGAAATGGGCAGTGGGCGCTCCTACGAGTGCGTATTTTGCAAACGA GGGTTCACAACAGCTCAAGCCCTAGGCGGCCACATGAACATCCATCGCAA AGATCGTGTTAAAACCAAGCCTAATACCCCCTCTAAGCCTGAACCCTTCA ATAACCATCATTCAACTCTTCGCCCGACAACGACAACGGCCACGACGACA ATATCTCATCACCAATCTTTTCAAACCTATTTCCCCACTTCTTCCACTTG GTGTTTGGGTACTACTACTACACCACCCCATGATCATCAATT…
Cla97C06G116410.1	MDSEKLGSSCSESSSELEEQSEAIKEDDYSDNFTNIKRSYECIFCKRGFTNAQALGGHMNIHRKDRPNKPPKIASFSPSSSSLQSNQVIGSSTFNNIPFFGPPLGMSQLNYQASPSIPHGYFQQLGDFNMNLWGSDLSLQIGPTKGRRQLWNGDGVDLELRLGNHP	ATGGATTCAGAAAAACTAGGAAGTAGCTGCTCAGAGAGTTCAAGTGAATT AGAAGAACAATCAGAGGCAATAAAGGAAGATGATTATTCAGACAATTTCA CCAATATTAAACGTTCATATGAATGCATATTTTGCAAACGTGGATTCACC AACGCTCAAGCTCTTGGAGGCCACATGAATATTCATAGAAAAGATAGACC CAATAAACCTCCAAAAATAGCATCTTTTTCTCCTTCTTCTTCTTCTCTTC AAAGCAACCAAGTAATTGGTTCATCCACTTTCAATAATATCCCCTTTTTT GGGCCTCCTTTGGGTATGTCTCAACTGAATTATCAAGCTTCGCCTTCTAT CCCCCATGGCTACTTCCAACAACTTGGAGATTTTAATATGAA…	ATGGATTCAGAAAAACTAGGAAGTAGCTGCTCAGAGAGTTCAAGTGAATT AGAAGAACAATCAGAGGCAATAAAGGAAGATGATTATTCAGACAATTTCA CCAATATTAAACGTTCATATGAATGCATATTTTGCAAACGTGGATTCACC AACGCTCAAGCTCTTGGAGGCCACATGAATATTCATAGAAAAGATAGACC CAATAAACCTCCAAAAATAGCATCTTTTTCTCCTTCTTCTTCTTCTCTTC AAAGCAACCAAGTAATTGGTTCATCCACTTTCAATAATATCCCCTTTTTT GGGCCTCCTTTGGGTATGTCTCAACTGAATTATCAAGCTTCGCCTTCTAT CCCCCATGGCTACTTCCAACAACTTGGAGATTTTAATATGAA…
Cla97C06G116390.1	MSSPQEEVRIITKPKIKPHPKAKASSKHNNTREGNQEEEEEKDIIVGFPWASSRTYTCGFCKRQFQSAQALGGHMNVHRRDRAKLRRSPPLDSTTHDHLDFHGSSSQPIKFLKLYDFSSFHGGEADESDGECKIWKKVNKFVKKKEAALLGSSNDIDLELRLGF	ATGAGCAGCCCACAAGAAGAGGTTAGAATTATAACCAAACCCAAAATAAA GCCACATCCTAAAGCTAAAGCCTCAAGTAAACATAACAACACAAGAGAAG GAAATCAAGAAGAAGAAGAAGAAAAAGATATTATTGTTGGATTTCCATGG GCTTCTTCAAGAACTTATACATGTGGTTTTTGCAAAAGGCAATTCCAATC TGCACAAGCTCTTGGCGGCCACATGAATGTTCATCGACGAGACCGAGCGA AGCTCCGAAGATCTCCACCGTTGGATTCAACTACTCATGATCATCTTGAT TTTCATGGATCCTCATCTCAACCCATTAAGTTTCTTAAACTGTATGATTT CTCAAGCTTTCATGGTGGAGAAGCTGATGAATCAGATGGAGA…	ATGAGCAGCCCACAAGAAGAGGTTAGAATTATAACCAAACCCAAAATAAA GCCACATCCTAAAGCTAAAGCCTCAAGTAAACATAACAACACAAGAGAAG GAAATCAAGAAGAAGAAGAAGAAAAAGATATTATTGTTGGATTTCCATGG GCTTCTTCAAGAACTTATACATGTGGTTTTTGCAAAAGGCAATTCCAATC TGCACAAGCTCTTGGCGGCCACATGAATGTTCATCGACGAGACCGAGCGA AGCTCCGAAGATCTCCACCGTTGGATTCAACTACTCATGATCATCTTGAT TTTCATGGATCCTCATCTCAACCCATTAAGTTTCTTAAACTGTATGATTT CTCAAGCTTTCATGGTGGAGAAGCTGATGAATCAGATGGAGA…
Cla97C09G174860.1	MAAELELGFQYSSSLPHLAKITRDGQNPNDLSPMQTPDVVVDDDDSWEVRAFAEDTANVMGTTWPPRSYTCTYCRREFRSAQALGGHMNVHRRDRARLHQAPPSLNPMKPPSSSPSNSNSFIIPTPDFNSGGLCLLYQFPNPNSINGGINTPSSTLNAYIPSPSSLFSMSHHSFNTFPSLTSLSPAFPVNNHHLETSTFSQSDQQHFSSTSSMENNGSQELDLELRLGHGPPSSTQTLMEKGQRISNLEAACLRKRSSD	ATGGCTGCTGAGCTTGAGCTAGGATTCCAATACTCTTCTTCCTTGCCTCA TCTTGCCAAAATAACTCGAGACGGGCAGAATCCAAACGATTTAAGCCCTA TGCAAACGCCCGACGTTGTTGTCGACGACGATGACTCATGGGAAGTTCGA GCTTTCGCCGAGGACACGGCTAATGTTATGGGAACTACTTGGCCTCCTAG GTCTTACACTTGCACTTATTGTAGAAGAGAGTTTAGGTCAGCTCAAGCCC TAGGCGGTCATATGAATGTACACCGTCGTGACCGTGCTCGCCTCCACCAA GCTCCTCCATCGTTGAACCCTATGAAACCCCCTTCCTCTTCTCCCTCTAA TTCCAATTCTTTCATCATCCCAACTCCTGATTTTAATAGTGG…	ATGGCTGCTGAGCTTGAGCTAGGATTCCAATACTCTTCTTCCTTGCCTCA TCTTGCCAAAATAACTCGAGACGGGCAGAATCCAAACGATTTAAGCCCTA TGCAAACGCCCGACGTTGTTGTCGACGACGATGACTCATGGGAAGTTCGA GCTTTCGCCGAGGACACGGCTAATGTTATGGGAACTACTTGGCCTCCTAG GTCTTACACTTGCACTTATTGTAGAAGAGAGTTTAGGTCAGCTCAAGCCC TAGGCGGTCATATGAATGTACACCGTCGTGACCGTGCTCGCCTCCACCAA GCTCCTCCATCGTTGAACCCTATGAAACCCCCTTCCTCTTCTCCCTCTAA TTCCAATTCTTTCATCATCCCAACTCCTGATTTTAATAGTGG…
Cla97C10G186340.1	MWNPNQAHRDEDDDSWEIRAFAEDTGNIMGTTWPPRFYNCTFCGREFRSAQALGGHMNVHRRDRVRFHHQTQSNSIQPISASFTIPAPKLIYNESDGVCFLYQLPNENIDFLNSITSSSACLQSSSAATQYPSNSPTVSSLQTLKSSGELRGGTSSSSSHCSHMSSKGDESLISVDDHGDEKLDLELRLGHRASPA	ATGTGGAACCCTAACCAAGCTCATAGAGACGAGGATGATGATTCATGGGA GATTAGGGCTTTTGCAGAAGACACCGGAAACATTATGGGCACAACTTGGC CCCCTAGGTTCTACAATTGCACATTTTGCGGACGAGAATTTAGATCTGCC CAAGCCCTAGGTGGCCACATGAATGTCCACCGTCGCGACCGCGTACGTTT CCACCACCAAACTCAATCCAACTCAATTCAACCCATCTCAGCGTCTTTCA CCATTCCTGCCCCAAAACTCATCTACAACGAAAGTGACGGGGTTTGTTTC TTATACCAATTACCGAATGAAAACATCGATTTCCTCAACTCCATCACTTC ATCAAGTGCATGTCTCCAGTCGTCCTCGGCCGCTACACAATA…	ATGTGGAACCCTAACCAAGCTCATAGAGACGAGGATGATGATTCATGGGA GATTAGGGCTTTTGCAGAAGACACCGGAAACATTATGGGCACAACTTGGC CCCCTAGGTTCTACAATTGCACATTTTGCGGACGAGAATTTAGATCTGCC CAAGCCCTAGGTGGCCACATGAATGTCCACCGTCGCGACCGCGTACGTTT CCACCACCAAACTCAATCCAACTCAATTCAACCCATCTCAGCGTCTTTCA CCATTCCTGCCCCAAAACTCATCTACAACGAAAGTGACGGGGTTTGTTTC TTATACCAATTACCGAATGAAAACATCGATTTCCTCAACTCCATCACTTC ATCAAGTGCATGTCTCCAGTCGTCCTCGGCCGCTACACAATA…
Cla97C04G074610.1	MEPKRCWMMWEKKNKKKKNLITTSDHYLQATTTVNINKSSSSFDDSWEEQAFADDAAGRLGGCVWPPRSYSCSFCKREFRSAQALGGHMNVHRRDRARLKHESFKPQIETHLQIPPNLQQQVCDDNLVFNPNPKSSSSFCLSTFPSQNLVESDLTPITTTTTLHKWHQSSDLSQKKSDDNDLLKDDAAVFCNKRKRTTDHPPSSTVAFFFRSEVIGLSHSSVEDLDLELRLGGGGRPKPKLK	ATGGAGCCTAAAAGATGTTGGATGATGTGGGAAAAGAAGAATAAGAAGAA GAAGAATTTGATCACTACTTCTGATCATTATCTTCAAGCAACAACCACAG TCAACATCAACAAATCTTCTTCTTCTTTTGATGATTCATGGGAAGAACAA GCTTTTGCCGACGACGCTGCCGGTCGTTTAGGTGGCTGCGTTTGGCCGCC GAGATCCTACTCTTGCAGTTTCTGCAAAAGAGAATTTCGGTCTGCTCAAG CCCTAGGTGGTCACATGAATGTTCACCGACGCGACCGTGCTAGGTTAAAG CATGAATCTTTCAAACCCCAAATTGAAACCCACCTTCAAATTCCCCCAAA TCTTCAACAACAAGTTTGTGATGATAATTTGGTGTTTAACCC…	ATGGAGCCTAAAAGATGTTGGATGATGTGGGAAAAGAAGAATAAGAAGAA GAAGAATTTGATCACTACTTCTGATCATTATCTTCAAGCAACAACCACAG TCAACATCAACAAATCTTCTTCTTCTTTTGATGATTCATGGGAAGAACAA GCTTTTGCCGACGACGCTGCCGGTCGTTTAGGTGGCTGCGTTTGGCCGCC GAGATCCTACTCTTGCAGTTTCTGCAAAAGAGAATTTCGGTCTGCTCAAG CCCTAGGTGGTCACATGAATGTTCACCGACGCGACCGTGCTAGGTTAAAG CATGAATCTTTCAAACCCCAAATTGAAACCCACCTTCAAATTCCCCCAAA TCTTCAACAACAAGTTTGTGATGATAATTTGGTGTTTAACCC…
Cla97C10G204610.1	MWRKQEEEEEERERDDFDEYFEGSKTKTCFQYEESLSWEEQAFAEDAGRLGACVWPPTSYSCSFCRREFRSAQALGGHMNVHRRDRARLNQSPNNNNNPNFTTTLSSSSSPSHHHLSTSPNYHLPNPNPSPPNDGRSDPKAEKDEELRNSCSRVRDKQHVENGVLDEGLNLGFGRSRPTTGLFCEDDEDAGAVTGCKRRKTESSIQFYVKSSSLVENQHHHHIQSEVIELSSTSLHDLDLELRLGGLSKG	ATGTGGAGGAAGCAAGAAGAAGAAGAAGAAGAGAGAGAAAGAGATGATTT TGATGAATATTTTGAAGGTTCAAAAACCAAAACTTGTTTCCAATATGAGG AGTCATTATCATGGGAAGAACAAGCTTTTGCTGAAGATGCTGGCCGCCTT GGAGCCTGTGTTTGGCCACCAACTTCTTATTCTTGCTCCTTTTGTAGAAG AGAGTTTCGTTCAGCTCAAGCCTTGGGCGGCCACATGAATGTCCACAGAA GAGATAGGGCTAGATTAAACCAATCCCCAAATAACAACAATAACCCTAAT TTCACTACAACCCTTTCTTCTTCCTCTTCTCCTTCTCATCACCATCTTTC TACCTCACCTAATTATCATCTTCCTAACCCTAATCCGTCTCC…	ATGTGGAGGAAGCAAGAAGAAGAAGAAGAAGAGAGAGAAAGAGATGATTT TGATGAATATTTTGAAGGTTCAAAAACCAAAACTTGTTTCCAATATGAGG AGTCATTATCATGGGAAGAACAAGCTTTTGCTGAAGATGCTGGCCGCCTT GGAGCCTGTGTTTGGCCACCAACTTCTTATTCTTGCTCCTTTTGTAGAAG AGAGTTTCGTTCAGCTCAAGCCTTGGGCGGCCACATGAATGTCCACAGAA GAGATAGGGCTAGATTAAACCAATCCCCAAATAACAACAATAACCCTAAT TTCACTACAACCCTTTCTTCTTCCTCTTCTCCTTCTCATCACCATCTTTC TACCTCACCTAATTATCATCTTCCTAACCCTAATCCGTCTCC…
Cla97C05G085440.1	MERNCLRTVYRTSLTTMNATIGGGASPANTAVKSQRNKLCRAAEEDFINGISWPPRSYTCNFCKREFRSAQALGGHMNVHRRDRALLYSPPADGQFTNLNLNLHHNPNPNIPSHDDVAFVGRKASDLKSSTTMAAEIAKPNMFDRAHWKEGEKFNIGLDIEISTTNNTTSSTNVLTDSKKDIDLELRLGYST	ATGGAGAGGAACTGTTTACGGACCGTGTATCGTACGAGTTTAACAACAAT GAACGCGACGATCGGTGGAGGAGCCAGCCCCGCCAACACCGCCGTGAAAA GCCAGAGGAACAAGCTGTGCCGGGCGGCGGAGGAGGATTTCATAAATGGG ATTTCATGGCCTCCAAGAAGTTACACGTGCAACTTTTGCAAAAGGGAATT TAGATCAGCTCAAGCTCTTGGTGGTCATATGAATGTTCATAGGAGAGATA GAGCCTTGCTCTATTCTCCCCCAGCTGATGGTCAGTTCACAAATCTCAAC CTTAACCTTCACCATAACCCTAACCCTAATATCCCATCTCACGACGACGT TGCATTTGTTGGTCGAAAAGCTTCGGATTTGAAATCGTCAAC…	ATGGAGAGGAACTGTTTACGGACCGTGTATCGTACGAGTTTAACAACAAT GAACGCGACGATCGGTGGAGGAGCCAGCCCCGCCAACACCGCCGTGAAAA GCCAGAGGAACAAGCTGTGCCGGGCGGCGGAGGAGGATTTCATAAATGGG ATTTCATGGCCTCCAAGAAGTTACACGTGCAACTTTTGCAAAAGGGAATT TAGATCAGCTCAAGCTCTTGGTGGTCATATGAATGTTCATAGGAGAGATA GAGCCTTGCTCTATTCTCCCCCAGCTGATGGTCAGTTCACAAATCTCAAC CTTAACCTTCACCATAACCCTAACCCTAATATCCCATCTCACGACGACGT TGCATTTGTTGGTCGAAAAGCTTCGGATTTGAAATCGTCAAC…
Cla97C01G004250.1	MESHKCKLCSRAFTNGRALGGHMKAHLTAAAALPLPPPKPPSTSSSSTADDDDDDDFQFLPEDKPTLYDLRENPKRNFRFSDPVFNIVLQDRESETESKNPTRKRSKRWRKPPPVEAEPGSSVSDASPEADLAICLMMLSRDQWIKNQNQNQNQQRSFDELGSTIKVKKGIRRKKKCEKCKKQFRSYRALFSHEKICQLETEQEQEQEQEEIFKNEGNTRIFKCPFCYKLFGSGQALGGHKRSHLVSSTNGSVSLKLQISLIDLNLPAPLEEDDYSVVYDA	ATGGAATCCCACAAATGCAAGCTCTGTTCTAGAGCTTTCACCAATGGCAG AGCCTTAGGAGGCCATATGAAGGCCCATCTTACTGCAGCTGCGGCCCTAC CACTCCCACCGCCCAAGCCTCCGTCTACTTCCTCCTCCTCCACCGCCGAT GACGACGACGACGACGACTTCCAATTTCTGCCGGAAGACAAACCAACGCT TTACGATCTTAGAGAAAACCCGAAGAGGAATTTCAGATTCTCAGATCCTG TTTTCAACATTGTTCTTCAAGACAGAGAGAGCGAGACCGAATCCAAAAAC CCAACTCGAAAACGATCTAAACGGTGGCGGAAACCGCCGCCAGTGGAGGC GGAACCCGGCAGCTCTGTTTCCGATGCCTCGCCGGAGGCAGA…	ATGGAATCCCACAAATGCAAGCTCTGTTCTAGAGCTTTCACCAATGGCAG AGCCTTAGGAGGCCATATGAAGGCCCATCTTACTGCAGCTGCGGCCCTAC CACTCCCACCGCCCAAGCCTCCGTCTACTTCCTCCTCCTCCACCGCCGAT GACGACGACGACGACGACTTCCAATTTCTGCCGGAAGACAAACCAACGCT TTACGATCTTAGAGAAAACCCGAAGAGGAATTTCAGATTCTCAGATCCTG TTTTCAACATTGTTCTTCAAGACAGAGAGAGCGAGACCGAATCCAAAAAC CCAACTCGAAAACGATCTAAACGGTGGCGGAAACCGCCGCCAGTGGAGGC GGAACCCGGCAGCTCTGTTTCCGATGCCTCGCCGGAGGCAGA…
Cla97C10G187180.1	MEERHKCRLCSRSFANGRALGGHMKAHLATFAIEDENLNKTFKSPDPEMLSVNGSISIVQDRESETESKNPTRRRSKRTRRFNTESLPSPSPSPSPEPASSISDTSPEEDVAICLVMLSMEKPSSSNGGIGKGKDQSRTPESEKSTAAAAAAVGVGKSFRCGKCWKSFRSNRALFGHRKVCRKEGEEEDEEEEDGINGGNWKIFKCPYCCKVFGSGQALGGHKRSHLQGSIRTAIDGNSSKLEIGLDLNLPAPLEEDDYSVVSDV	ATGGAAGAGAGGCATAAATGCAGGCTCTGCTCTCGAAGCTTCGCCAATGG CAGAGCATTAGGCGGCCACATGAAAGCCCATTTAGCCACTTTCGCCATTG AAGACGAAAATCTCAACAAAACCTTCAAATCACCAGATCCAGAAATGCTC TCTGTTAATGGTTCAATCTCCATTGTTCAAGACAGAGAGAGCGAGACCGA GTCAAAGAACCCAACTCGGAGGCGCTCTAAACGGACTCGGCGATTCAACA CCGAGTCGTTGCCGTCGCCATCGCCGTCGCCGTCGCCGGAGCCAGCTAGT TCCATTTCCGATACCTCGCCTGAGGAAGACGTCGCCATCTGTCTCGTGAT GCTCTCGATGGAAAAGCCTTCATCGAGCAATGGCGGAATCGG…	ATGGAAGAGAGGCATAAATGCAGGCTCTGCTCTCGAAGCTTCGCCAATGG CAGAGCATTAGGCGGCCACATGAAAGCCCATTTAGCCACTTTCGCCATTG AAGACGAAAATCTCAACAAAACCTTCAAATCACCAGATCCAGAAATGCTC TCTGTTAATGGTTCAATCTCCATTGTTCAAGACAGAGAGAGCGAGACCGA GTCAAAGAACCCAACTCGGAGGCGCTCTAAACGGACTCGGCGATTCAACA CCGAGTCGTTGCCGTCGCCATCGCCGTCGCCGTCGCCGGAGCCAGCTAGT TCCATTTCCGATACCTCGCCTGAGGAAGACGTCGCCATCTGTCTCGTGAT GCTCTCGATGGAAAAGCCTTCATCGAGCAATGGCGGAATCGG…
Cla97C05G080200.1	MDRHKCKLCFRSFSNGRALGGHMRSHMMNLPVPAKGEEAAVAAAHGQLSEEGDSASFLSSPSSSEGDAEEKGVSYGLRENPKRSIRVVDPEFSFAVDAGSVVLQDRESETESSKNPTRRRSKRTRKPDRHHQQQLHHHYNVFKRLQEKKVGQPESWTEAEPVSSISGSTTEEDVAFWLMMLSRDKWTKRQGGYEEEDEEEEEEEDEEDEEEEEEEELEESMEETDDSEAVKFPKNRNRGNYKCETCNKVFRSYQALGGHRASHKKIKVSASYNNPHSQLGRQHENAAATTSGSMAERKIHECPVCFRVFSSGQALGGHKRSHVTAYSIPPKTPQKKLSDSLIDLNLPAPFEEDDLSQIELSAIAKTVHEAAAKFQKLP	ATGGACAGGCACAAGTGTAAGCTCTGCTTCAGAAGCTTCTCCAATGGTAG AGCTTTGGGAGGTCATATGAGGTCCCATATGATGAACCTTCCGGTTCCAG CCAAAGGCGAAGAGGCAGCGGTGGCGGCGGCGCATGGGCAGCTGAGTGAA GAGGGCGACTCTGCTTCTTTCCTGTCTTCCCCCTCATCCTCGGAAGGCGA TGCAGAGGAAAAGGGTGTGTCTTATGGGCTAAGGGAGAACCCAAAACGAA GCATTCGAGTGGTAGATCCCGAATTCTCATTCGCCGTCGACGCAGGCTCG GTGGTTCTGCAGGACCGGGAAAGCGAAACAGAGTCCTCAAAGAACCCAAC TCGGAGAAGATCGAAGAGGACTCGTAAACCCGATCGCCACCA…	ATGGACAGGCACAAGTGTAAGCTCTGCTTCAGAAGCTTCTCCAATGGTAG AGCTTTGGGAGGTCATATGAGGTCCCATATGATGAACCTTCCGGTTCCAG CCAAAGGCGAAGAGGCAGCGGTGGCGGCGGCGCATGGGCAGCTGAGTGAA GAGGGCGACTCTGCTTCTTTCCTGTCTTCCCCCTCATCCTCGGAAGGCGA TGCAGAGGAAAAGGGTGTGTCTTATGGGCTAAGGGAGAACCCAAAACGAA GCATTCGAGTGGTAGATCCCGAATTCTCATTCGCCGTCGACGCAGGCTCG GTGGTTCTGCAGGACCGGGAAAGCGAAACAGAGTCCTCAAAGAACCCAAC TCGGAGAAGATCGAAGAGGACTCGTAAACCCGATCGCCACCA…
Cla97C04G078840.1	MEADREFKHFCKLCKRSFPCGRSLGGHMRSHLINSQAETGENLKKMNLKKAGRNSDMDKFLGDGTSDGYSLRKNPRKTCRLAEFSAEDRFCRECGKSFQSWKALFGHMKCHSTETERVCSNLEFDSQSDNEIAAANRWKRSRRQTRYMAAEISSSFSFAAAAAASSSVSDQNDQEQEEVALCLMMLSRDVGGFYSTTESSDNNFMPKQVPSPVPKNHFSKVVEAIPSICMGRKMVKLKEFHSKKLEFSEMDSGYLKFEGSNSEFSASAVKRNKNDEKSQLDDRFGSSSNNQTDMNQPQFISSKFNSDQRKFRELSNGELRSNSFRRSTPNELNSESYKSKGKRSKFQCNSCNKIFHSYQALGGHRASHKKTKGCLASKTENSENSIETEISNDPTFESK…	ATGGAGGCTGATCGAGAGTTCAAACACTTCTGCAAGTTATGCAAGAGGAG CTTCCCTTGTGGGAGATCTTTGGGAGGTCACATGAGGTCCCATTTGATTA ACAGTCAAGCTGAAACTGGCGAAAATCTGAAGAAGATGAATTTGAAAAAA GCTGGAAGGAACTCTGACATGGATAAGTTTCTGGGAGATGGAACTTCTGA TGGCTATAGTCTTAGAAAGAACCCCAGAAAAACTTGCAGGCTTGCTGAAT TCAGTGCTGAGGATAGGTTCTGCAGAGAATGTGGTAAAAGCTTTCAGTCC TGGAAGGCCCTGTTTGGTCACATGAAATGTCACTCAACAGAAACTGAGCG AGTGTGTAGTAATTTGGAGTTTGATAGCCAATCAGATAATGA…	ATGGAGGCTGATCGAGAGTTCAAACACTTCTGCAAGTTATGCAAGAGGAG CTTCCCTTGTGGGAGATCTTTGGGAGGTCACATGAGGTCCCATTTGATTA ACAGTCAAGCTGAAACTGGCGAAAATCTGAAGAAGATGAATTTGAAAAAA GCTGGAAGGAACTCTGACATGGATAAGTTTCTGGGAGATGGAACTTCTGA TGGCTATAGTCTTAGAAAGAACCCCAGAAAAACTTGCAGGCTTGCTGAAT TCAGTGCTGAGGATAGGTTCTGCAGAGAATGTGGTAAAAGCTTTCAGTCC TGGAAGGCCCTGTTTGGTCACATGAAATGTCACTCAACAGAAACTGAGCG AGTGTGTAGTAATTTGGAGTTTGATAGCCAATCAGATAATGA…
Cla97C07G134720.1	MELQPQDHQEQKQHLCKLCNKSFSNGKVLGGHMRSHRSNQNPPKKRKKNSIPGSYSLRENPKKSWKFSAPNGENSETPLQENHCKICGKGFESSKALFGHMRHHSGKRKEPIRRCRECNKEFENLKSLTSHMKSHCQSSVTGGGQSDGETLGLLRRKRSRRTRCKLGGSNYPYCCSSSNSDLIEYSSSSVVDGIESDVEELALCLLMLSKGVGNFGAEFSSEFIGGNHFSGFEAKSPLNRTANFEVDFEDRVKMEFQEVGRYDTEVELGMPKLDDDDESEMGFCEILRENGLKSSKEGEIEDFCVKACDLGMEEGNHQCDVCLKVFGSGQALGGHKRAHLLKPNLMEFEEDENENKNEDEDEDEEEEDDDDDEFKPWWNGVDENEQQQQGVGLLSSN	ATGGAGCTTCAACCTCAAGATCATCAAGAACAGAAGCAGCACCTCTGTAA GCTCTGCAACAAGAGCTTCTCAAATGGGAAAGTCTTGGGCGGTCATATGA GGTCTCATCGCAGCAACCAAAATCCACCCAAAAAGCGCAAAAAGAACTCA ATCCCCGGTTCTTATAGCCTGAGAGAGAACCCCAAAAAGTCTTGGAAATT CTCAGCTCCAAATGGGGAAAATAGCGAAACCCCTTTGCAAGAAAATCACT GCAAAATCTGTGGCAAAGGGTTCGAATCCTCTAAGGCGCTCTTTGGGCAC ATGAGGCATCATTCTGGAAAAAGAAAGGAACCGATCCGCCGATGTAGAGA ATGTAATAAGGAGTTCGAAAATCTTAAATCTCTCACTTCTCA…	ATGGAGCTTCAACCTCAAGATCATCAAGAACAGAAGCAGCACCTCTGTAA GCTCTGCAACAAGAGCTTCTCAAATGGGAAAGTCTTGGGCGGTCATATGA GGTCTCATCGCAGCAACCAAAATCCACCCAAAAAGCGCAAAAAGAACTCA ATCCCCGGTTCTTATAGCCTGAGAGAGAACCCCAAAAAGTCTTGGAAATT CTCAGCTCCAAATGGGGAAAATAGCGAAACCCCTTTGCAAGAAAATCACT GCAAAATCTGTGGCAAAGGGTTCGAATCCTCTAAGGCGCTCTTTGGGCAC ATGAGGCATCATTCTGGAAAAAGAAAGGAACCGATCCGCCGATGTAGAGA ATGTAATAAGGAGTTCGAAAATCTTAAATCTCTCACTTCTCA…
Cla97C06G125360.1	MEGNLVSRHVCKLCNKSFACGRSLGGHMRSHLTNNLADNDEKHSRTSLQLANYSGGSLSNMEEEIDYGYGLRKNPKKTQKLEFLSEESSLQDKFCRECGKGFQSWKALFGHMKCHSERGVVFSSSQEVEEPDSHITDAKQKMVMDIQSDNETEVPNNKRKRSRRRRTSNQMGTANSTTSFSFATNSSSVSEIEQEQEVAISLMLLSMDMGNWVGFNSPAESSDNNSKFLEAPSVVESKTSVSNGCELVKSNKLKGKKMEFEVKQSKMMKKSQLDHRAGSKSFLKKNDQNQARFSSDMFFKSPKKTLAEFWDSKICKKPKKRSKFECDICNKIFDSYQALGGHRASHKKLKGCFIESAMEDEAEEIGSESSGEIAISANPTAESKASKGINNGGRIEKNN…	ATGGAGGGTAATTTAGTATCAAGACATGTTTGCAAGCTCTGCAATAAGAG TTTTGCTTGTGGGAGATCCTTGGGAGGTCATATGAGGTCTCATTTGACCA ATAATTTAGCTGATAATGATGAGAAACATAGTAGAACAAGCCTTCAACTT GCTAATTACAGTGGTGGAAGCTTGTCAAACATGGAGGAGGAGATAGATTA TGGTTATGGTCTGAGAAAGAATCCAAAAAAGACTCAAAAACTTGAGTTTT TAAGTGAAGAATCTTCACTTCAAGACAAGTTTTGTAGGGAATGCGGTAAG GGGTTTCAATCATGGAAGGCTTTGTTTGGTCATATGAAATGCCATTCTGA AAGAGGAGTAGTTTTTTCCAGTAGTCAAGAAGTGGAAGAACC…	ATGGAGGGTAATTTAGTATCAAGACATGTTTGCAAGCTCTGCAATAAGAG TTTTGCTTGTGGGAGATCCTTGGGAGGTCATATGAGGTCTCATTTGACCA ATAATTTAGCTGATAATGATGAGAAACATAGTAGAACAAGCCTTCAACTT GCTAATTACAGTGGTGGAAGCTTGTCAAACATGGAGGAGGAGATAGATTA TGGTTATGGTCTGAGAAAGAATCCAAAAAAGACTCAAAAACTTGAGTTTT TAAGTGAAGAATCTTCACTTCAAGACAAGTTTTGTAGGGAATGCGGTAAG GGGTTTCAATCATGGAAGGCTTTGTTTGGTCATATGAAATGCCATTCTGA AAGAGGAGTAGTTTTTTCCAGTAGTCAAGAAGTGGAAGAACC…
Cla97C05G105800.1	MENSKENKFVCNFCHKSFTCGKSLGGHIRIHKNEKSSRVAEKQRERSLKFQVPTERRRSKRDLESEVGNGNSGYGLRENPKITRRFADSGYSSRQEKFCRECGQGFQSSEALSWHLACHSGNERENRRLQYNYGITHQKREFIEENQSDIPERVREAAMCLMMMSKAPRFSGLEGLNSAAESSDSKSSSRHFRESDTSASYSNGGLEMREVTGRINKLEVSEFDGENSDSDNFRKEICKKVKLKLSVHRALLDEEYKKPDFKFGVRVGRASADILKNSMKTKKNDDQVHASYKYELRKRLKNGSYSPDLWEGSSKKMPSENFRSHDRETYTRMSNGCEWTHQSGENSVNTTTNSISIPSRELIESSNGKNKGHQDTSGNEEKKLGPKRKHKCPICFKAF…	ATGGAGAATTCTAAAGAAAACAAGTTTGTGTGCAACTTTTGCCACAAGAG CTTCACGTGTGGGAAGTCTTTGGGAGGTCATATCAGAATTCACAAGAATG AGAAATCATCCCGAGTTGCAGAGAAGCAAAGGGAAAGAAGCTTGAAGTTT CAAGTTCCGACAGAGAGGAGAAGAAGCAAGAGAGATTTAGAATCGGAGGT TGGTAATGGGAATTCAGGCTATGGCTTGAGAGAGAACCCCAAAATAACAC GGAGGTTTGCTGATTCGGGATACAGTTCAAGGCAGGAGAAGTTTTGTAGA GAATGTGGACAAGGGTTTCAGTCCTCAGAAGCTTTGAGTTGGCACTTGGC TTGTCACTCTGGAAACGAAAGGGAAAACAGAAGGCTTCAATA…	ATGGAGAATTCTAAAGAAAACAAGTTTGTGTGCAACTTTTGCCACAAGAG CTTCACGTGTGGGAAGTCTTTGGGAGGTCATATCAGAATTCACAAGAATG AGAAATCATCCCGAGTTGCAGAGAAGCAAAGGGAAAGAAGCTTGAAGTTT CAAGTTCCGACAGAGAGGAGAAGAAGCAAGAGAGATTTAGAATCGGAGGT TGGTAATGGGAATTCAGGCTATGGCTTGAGAGAGAACCCCAAAATAACAC GGAGGTTTGCTGATTCGGGATACAGTTCAAGGCAGGAGAAGTTTTGTAGA GAATGTGGACAAGGGTTTCAGTCCTCAGAAGCTTTGAGTTGGCACTTGGC TTGTCACTCTGGAAACGAAAGGGAAAACAGAAGGCTTCAATA…
Cla97C10G203560.1	MSSNPFSLLSSTTTAAFAHQHEDANPNPNPKPKPSAAAKKKRNLPGTPDPDAEVIALSPKSLMATNRFICEICNKGFQRDQNLQLHRRGHNLPWKLRQRTNKEPIKKKVYICPEKMCVHHDPSRALGDLTGIKKHFSRKHGEKKWKCDKCSKKYAVQSDWKAHSKTCGTREYKCDCGTLFSRKDSFITHRAFCDALAEESARITTVSATNILNNLRNDSNILLHQQDQSLIDHHTNNNLPSLGDISGLSQFSHSDHFLRDFEDHQQKNRSPLSLWLNQASAETAINNNNNNISNFFGASSSSSNLFGSITENGLSMLPVIEKEDVENKGSNNLSKATSSSAAALLSGQSSQSVVSSSPMSATALLQKAALMGSTRSNNNNSVLFGAGAFGVMSSSSSSS…	ATGTCAAGTAATCCCTTTTCTCTTCTCTCTTCTACTACCACTGCAGCCTT TGCTCACCAGCACGAGGATGCTAACCCTAACCCTAACCCTAAACCCAAAC CCTCCGCTGCCGCAAAGAAGAAGAGAAACCTCCCCGGAACCCCAGGTGAG GCGGTTAATCTTCTTCTTCGATTTGTTTTTGAATATTCGTGTAAGCTTTT CTCGATGCGGAGCTTGAATAAGTTGTGTTGTTGTTGCTGCAGATCCTGAT GCGGAGGTTATTGCTTTGTCGCCAAAATCGCTCATGGCAACGAATAGATT CATATGCGAAATTTGTAACAAGGGGTTTCAGAGAGACCAAAATCTGCAAC TTCATCGACGAGGGCATAACCTACCATGGAAGTTGCGACAAC…	ATGTCAAGTAATCCCTTTTCTCTTCTCTCTTCTACTACCACTGCAGCCTT TGCTCACCAGCACGAGGATGCTAACCCTAACCCTAACCCTAAACCCAAAC CCTCCGCTGCCGCAAAGAAGAAGAGAAACCTCCCCGGAACCCCAGATCCT GATGCGGAGGTTATTGCTTTGTCGCCAAAATCGCTCATGGCAACGAATAG ATTCATATGCGAAATTTGTAACAAGGGGTTTCAGAGAGACCAAAATCTGC AACTTCATCGACGAGGGCATAACCTACCATGGAAGTTGCGACAACGGACA AACAAGGAGCCAATCAAGAAGAAGGTGTATATTTGCCCAGAGAAGATGTG CGTACACCACGATCCGTCACGAGCCCTTGGCGACCTCACTGG…
Cla97C01G018790.1	MPTDVKDSSIASGEASVSSPGAKSATKKKRNLPGMPDPEAEVIALSPKSLLATNRFVCEICNKGFQRDQNLQLHRRGHNLPWKLRQRTSKEVKKKVYVCPEPSCVHHDPSRALGDLTGIKKHFCRKHGEKKWKCDKCSKKYAVQSDWKAHSKICGTREYKCDCGTLFSRRDSFITHRAFCDALAEESAKSQPKPVDSQPKPDLDANPDGDSQSAAVKPNPEPSPPPLPSSPPAPSPPQSTGEVTTVLPIPSQELSENPSQCIEEALGTPGLSGSSSSSKSASSNSSARTSGFAGLFTSSSMSTGIQPPRPPAFTDLMQGMACTDRSSDYVPSSTIEPISLCLAMNQGSSIFGTASQDLRQYTPTPPPAMSATALLQKAAQMGAAASNASLLRGLGLVSS…	ATGCCAACTGATGTAAAAGATTCGTCCATAGCTTCAGGGGAGGCCAGCGT TTCTTCTCCTGGAGCGAAATCTGCCACCAAGAAGAAAAGAAATCTGCCCG GGATGCCAGGTAATTTGATTATCTAATTACCCTTTTATCGTTTTTGAACC TTTTTTTTCGGGAGTTCAATTGATTGAACTTGATTTTCCTTTCACAGATC CGGAAGCGGAAGTAATTGCTCTGTCTCCGAAGTCCCTTTTGGCCACAAAT CGATTTGTTTGCGAGATTTGCAATAAGGGGTTTCAGAGGGATCAGAATCT GCAGCTTCACCGGCGAGGTCATAATCTTCCGTGGAAGCTCCGGCAGCGGA CAAGTAAGGAGGTCAAGAAGAAGGTCTATGTTTGCCCTGAGC…	ATGCCAACTGATGTAAAAGATTCGTCCATAGCTTCAGGGGAGGCCAGCGT TTCTTCTCCTGGAGCGAAATCTGCCACCAAGAAGAAAAGAAATCTGCCCG GGATGCCAGATCCGGAAGCGGAAGTAATTGCTCTGTCTCCGAAGTCCCTT TTGGCCACAAATCGATTTGTTTGCGAGATTTGCAATAAGGGGTTTCAGAG GGATCAGAATCTGCAGCTTCACCGGCGAGGTCATAATCTTCCGTGGAAGC TCCGGCAGCGGACAAGTAAGGAGGTCAAGAAGAAGGTCTATGTTTGCCCT GAGCCTTCTTGTGTTCATCATGATCCCTCCAGGGCTTTGGGTGATCTGAC TGGGATTAAGAAGCACTTTTGCAGAAAGCACGGTGAGAAGAA…
Cla97C05G080210.1	MAALILDHQKPNLKHFCKICKKGFGCGRALGGHMRAHGIVADDSPTPSNILDDDDPDPDPDPHNPHPHHHHHHHHHHHHPHSWDHHHNKPINRRMYALRTNPNRLKTCRVCENCGKEFVSWKSFLEHGKCTTSDDLDDSLLSSPPCSDDDDDDEDEDECTATPRRPSGSNNNNWSKRKRSLRVKVGSPASNEEEDLANCLMMLSNGRVVEPMLVEGEAEAEAEAEAEESCASASKDDHHLLLQQQQDHNHHRNYNYNNNNNIRKPINFIPPLSYRLPDTEEDNNNNKPKGTVGGGKGMFECKACKKVFNSHQALGGHRASHKKVKGCFAARLDHMDLDARENDDVYEDSLFPTKPNHNSSSSAFHYENPMGSASKRKTKVHECSICHRIFSSGQALGGH…	ATGGCAGCTTTGATTTTGGACCACCAAAAGCCCAACTTGAAGCATTTCTG TAAAATCTGCAAAAAGGGATTTGGTTGTGGCAGAGCCCTTGGTGGTCACA TGAGGGCTCACGGCATTGTTGCCGACGACTCACCAACTCCTTCCAACATT CTTGACGACGACGATCCTGATCCTGATCCCGATCCTCATAATCCTCATCC TCATCATCATCATCATCATCATCATCATCATCATCATCCTCATTCTTGGG ACCACCATCATAATAAACCCATTAACCGCCGCATGTACGCCCTTCGGACT AACCCCAATCGCCTCAAGACATGCCGCGTTTGCGAGAATTGCGGCAAAGA GTTTGTCTCTTGGAAGTCCTTCCTCGAACACGGCAAATGCAC…	ATGGCAGCTTTGATTTTGGACCACCAAAAGCCCAACTTGAAGCATTTCTG TAAAATCTGCAAAAAGGGATTTGGTTGTGGCAGAGCCCTTGGTGGTCACA TGAGGGCTCACGGCATTGTTGCCGACGACTCACCAACTCCTTCCAACATT CTTGACGACGACGATCCTGATCCTGATCCCGATCCTCATAATCCTCATCC TCATCATCATCATCATCATCATCATCATCATCATCATCCTCATTCTTGGG ACCACCATCATAATAAACCCATTAACCGCCGCATGTACGCCCTTCGGACT AACCCCAATCGCCTCAAGACATGCCGCGTTTGCGAGAATTGCGGCAAAGA GTTTGTCTCTTGGAAGTCCTTCCTCGAACACGGCAAATGCAC…
Cla97C05G101770.1	MNNRNFVCNPMVALPLLPSSHLLFSNSAIDFRHRVSIVVKPTFQGSCRWRIRATAENGASSASTSQIDMMRNREGVFTAKQSKVVVLWDLDNKPPRGPPYEAAMGLKRVAQRFGQVVDMSAYANRHAFIHLPQWVVEERRERRQLDILERKGLFTPSESYVCGVCGRKCKTNLDLKKHFKQLHERERQKKLNRMRSLKGKKRQRYKERFVSGNHKYNEAARSLITPKVGYGLASELRRAGVFVKTVEDKPQAADWALKRQMQHSMSRGIDWMILVSDDSDFSEMLRKAKEANLGTVVVGDRDRALGRHADLWVPWMGVENGDITEEDLVPKRWRMRRRDEEMDGNDDGFSVSRFYGDTEAGDLESVVEELVSASTEEFNGFRISAFSEGEDEEDDWVEE…	ATGAATAACAGGAATTTCGTCTGTAATCCTATGGTTGCTCTTCCATTATT ACCTTCCTCTCACTTGCTGTTTTCGAATAGCGCCATTGATTTCAGGCACA GGGTCTCCATTGTTGTAAAACCCACTTTCCAGGGTTCGTGTAGATGGCGA ATCCGAGCCACCGCCGAGAACGGAGCTTCATCGGCGTCGACTTCCCAGAT CGACATGATGAGGAACAGGGAGGGGGTTTTTACCGCCAAACAAAGCAAGG TTGTCGTGCTTTGGGATCTTGATAACAAACCCCCTCGTGGGCCGCCGTAC GAGGCGGCTATGGGGCTGAAAAGAGTAGCGCAACGCTTCGGACAAGTCGT CGACATGTCGGCTTACGCCAATCGCCACGCCTTTATCCATTT…	ATGAATAACAGGAATTTCGTCTGTAATCCTATGGTTGCTCTTCCATTATT ACCTTCCTCTCACTTGCTGTTTTCGAATAGCGCCATTGATTTCAGGCACA GGGTCTCCATTGTTGTAAAACCCACTTTCCAGGGTTCGTGTAGATGGCGA ATCCGAGCCACCGCCGAGAACGGAGCTTCATCGGCGTCGACTTCCCAGAT CGACATGATGAGGAACAGGGAGGGGGTTTTTACCGCCAAACAAAGCAAGG TTGTCGTGCTTTGGGATCTTGATAACAAACCCCCTCGTGGGCCGCCGTAC GAGGCGGCTATGGGGCTGAAAAGAGTAGCGCAACGCTTCGGACAAGTCGT CGACATGTCGGCTTACGCCAATCGCCACGCCTTTATCCATTT…
Cla97C10G187640.1	MITLVRFRNLSYKFRNETDLIRCFHSGTNLKSNSPDSSSSTVAIFWDLDNKPPKSLPPYEAAVKLKAAAASFGAVRYMVAYANRHAFSYVPQVVREQRRERKMLNQLESKGVIKSIEPYLCRVCGRNFYTNEKLVNHFKQIHESEHKKRLNQIESAKGSRRVKLLAKYSMKIQKYKNAARDVLTPKVGYGLADELKRAGFFVKTVSDKPEAADVELRNDMVEIMDRKRAECLVLVSDDSDFVDVLKEARLRCLRTVVVGDLNDGPLKRNADTGFSWKEILMGKAKKEAVSVVGKWKDRDVLKRLEWTYNPQLEKKVFGLDDIGEDEDVEEGSVDGGLCKNMQNDDRGAWWDLSSDADTETVSPPSWK	ATGATAACGTTGGTTAGATTTCGGAATTTATCGTACAAATTCCGAAACGA AACTGATTTAATTAGATGTTTTCATTCCGGAACGAATCTGAAATCCAATT CTCCGGATTCTTCCTCCTCTACCGTTGCTATTTTCTGGGATTTGGATAAT AAACCACCGAAATCGTTACCGCCTTACGAAGCTGCTGTTAAGCTCAAGGC TGCAGCAGCTTCCTTCGGCGCGGTTCGGTACATGGTGGCGTATGCGAATC GGCATGCGTTTAGTTATGTGCCGCAAGTTGTTAGAGAGCAGAGAAGAGAG AGGAAGATGCTTAATCAATTGGAGAGTAAGGGTGTGATTAAATCGATCGA GCCATATCTGTGTCGTGTTTGTGGGAGGAATTTTTATACGAA…	ATGATAACGTTGGTTAGATTTCGGAATTTATCGTACAAATTCCGAAACGA AACTGATTTAATTAGATGTTTTCATTCCGGAACGAATCTGAAATCCAATT CTCCGGATTCTTCCTCCTCTACCGTTGCTATTTTCTGGGATTTGGATAAT AAACCACCGAAATCGTTACCGCCTTACGAAGCTGCTGTTAAGCTCAAGGC TGCAGCAGCTTCCTTCGGCGCGGTTCGGTACATGGTGGCGTATGCGAATC GGCATGCGTTTAGTTATGTGCCGCAAGTTGTTAGAGAGCAGAGAAGAGAG AGGAAGATGCTTAATCAATTGGAGAGTAAGGGTGTGATTAAATCGATCGA GCCATATCTGTGTCGTGTTTGTGGGAGGAATTTTTATACGAA…
Cla97C08G150630.1	MANCLILLSQALPASRASSPLGTFIRDPKGPNGASKAASCCAYECKTCRRTFPSFQALGGHRSSHKNAAIAAAADHRPISGTARPINSNNNVSNQFDQLRKSRTDYNYNKFKLIDHKNKVHECPVCGAEFISGQALGGHMRRHRRGYGGAPRDSSEIDRRCPKKQRSNLLCLDLNLNLPAPEDDTREKSGCCCNGRHEFGGLPLLITLSIFADGILWFQNEKPPIFTFE	ATGGCCAATTGTCTCATCCTTCTTTCTCAAGCCTTACCAGCTTCACGAGC CTCTTCTCCATTAGGAACATTCATCAGAGACCCAAAAGGGCCAAATGGTC ATTTTCACTCTCCATTTTTACCTTCCTAGAAAATCAAATCTGTTCCTAAA ATTTCTTAATTAATAGGTTTCTAAAATTTAGGAGAAGAGATATGAATCCT CTCTAAAAATTACTTTTCAAAGTTTCTCAAATTTAAAAAGTGTTTAATTT TTTACATAATTATAAATTATTAGGAAATATCAATTTATACCCGTATCAAA TTTTTTTGTAACAAAAATGTGTAGGCGCCAGCAAGGCAGCGAGTTGTTGT GCGTACGAATGCAAAACCTGCCGCCGAACATTCCCATCATTT…	ATGGCCAATTGTCTCATCCTTCTTTCTCAAGCCTTACCAGCTTCACGAGC CTCTTCTCCATTAGGAACATTCATCAGAGACCCAAAAGGGCCAAATGGCG CCAGCAAGGCAGCGAGTTGTTGTGCGTACGAATGCAAAACCTGCCGCCGA ACATTCCCATCATTTCAAGCCCTAGGTGGCCACCGGTCCAGCCACAAAAA CGCCGCCATTGCCGCCGCAGCCGACCATAGACCGATCTCCGGCACGGCGC GGCCTATAAACAGCAACAACAACGTTTCAAACCAATTCGACCAGCTTCGT AAGAGCCGAACCGATTATAACTACAACAAATTCAAATTGATCGATCATAA AAATAAGGTCCATGAGTGCCCCGTTTGTGGCGCCGAGTTCAT…
Cla97C05G099210.1	MMMMMKGNLMVDENLSVLTCASGEITTRNEITPTGPIYSHQSSASTNQPLPPPPLPLPLPPPPSKKKRNLPGNPDPEAEVIALSPKSLLATNRFICEICKKGFQRDQNLQLHRRGHNLPWKLKQRGNKEVRKKVYVCPEATCVHHHPSRALGDLTGIKKHFCRKHGEKKWKCEKCSKKYAVQSDWKAHSKICGTREYRCDCGTLFSRRDSFITHRAFCNALAQESTNFNNNNNNPTPKTSLFPSISPHNFPLKIEHQDPFFPSLNPQNPNNPTSIGFGLPGPGPGQLFASCPAWEINDNNNNNNSCPAEIAPFLHHVMGFEEASFEEALNGILMNNNNRAHKDGGKGGAAAAGDITRDFLGLRPVAGTQPDHPMFQNHEMINNDMSNLDSSSSTTFGLH…	ATGATGATGATGATGAAAGGAAATTTAATGGTGGATGAGAATTTGTCAGT TTTGACTTGTGCTTCTGGAGAAATAACAACAAGAAATGAAATTACCCCTA CTGGCCCTATCTATTCTCATCAATCCTCTGCTTCCACAAATCAACCGCTG CCACCACCGCCACTACCACTACCACTACCCCCGCCACCGTCCAAGAAGAA GCGAAATCTTCCCGGCAACCCAGGTCTTTGTCTTTGTTAAGAATATGAAT AAATAATTTGAATTATTCTAAACTATTGAGATCTTGTTGTGTTTGAACTC TTGTGACACTAACACAAAAGTTTGAATCTTAAATCAGACCCAGAAGCGGA AGTGATTGCCTTATCACCAAAATCACTTCTAGCAACGAATAG…	ATGATGATGATGATGAAAGGAAATTTAATGGTGGATGAGAATTTGTCAGT TTTGACTTGTGCTTCTGGAGAAATAACAACAAGAAATGAAATTACCCCTA CTGGCCCTATCTATTCTCATCAATCCTCTGCTTCCACAAATCAACCGCTG CCACCACCGCCACTACCACTACCACTACCCCCGCCACCGTCCAAGAAGAA GCGAAATCTTCCCGGCAACCCAGACCCAGAAGCGGAAGTGATTGCCTTAT CACCAAAATCACTTCTAGCAACGAATAGATTCATATGTGAGATTTGTAAG AAGGGGTTTCAAAGAGATCAGAATCTACAGCTCCACAGAAGAGGACACAA TCTACCATGGAAGCTAAAGCAAAGAGGCAACAAGGAAGTGAG…
Cla97C09G162690.1	MMMKGNFLSQQQQQIVVMDENLSNLTSASGEATASVSSANKTEFPNQYFAPQTQPPPPPKKKRNLPGNPDPDAEVIALSPKTLMATNRFVCEICNKGFQRDQNLQLHRRGHNLPWKLKQRSNKEVIKKKVYVCPEVSCVHHDPSRALGDLTGIKKHFCRKHGEKKWKCDKCSKKYAVQSDWKAHSKICGTKEYRCDCGTLFSRRDSFITHRAFCDALADESARSAMALNPLLSSYNNNNNSQEFLNNNNNNFALKRDFNNNNSSSNNNNLRAEIPPWLQPSDLRAEILMGSGEDENPHNNHNHETLNPNPNPGCGATSVPPPAYQSCSVSSPHISATALLQKAAQMGATMSSTTTTSGSMPRPHKLLHVSTGNFGEIGLWSREVEMGRGGGGGGGGAVS…	ATGATGATGAAAGGTAATTTTTTGTCTCAACAACAACAACAAATTGTAGT GATGGATGAAAATTTGTCCAATTTGACTTCTGCATCTGGTGAAGCTACTG CTAGTGTTTCTTCTGCCAATAAAACTGAATTCCCCAATCAATATTTTGCT CCACAAACCCAACCACCACCTCCTCCTAAGAAGAAGCGCAACCTCCCCGG AAATCCCGGTAAGATTTCATTACTTATCTTTTTCTCTAGCTTTGATACCA TGTTAAATGATGTAATATACTCCATCAAACTTTATTAAGCAAATGAAGAA TTACAGCAAATTTAACATTTTCTTTATTCATCTTCATTCTTGGTTACAAA CTCAATAATTAAGCCGATGAATTGCCGTAAATCTAACATTTT…	ATGATGATGAAAGGTAATTTTTTGTCTCAACAACAACAACAAATTGTAGT GATGGATGAAAATTTGTCCAATTTGACTTCTGCATCTGGTGAAGCTACTG CTAGTGTTTCTTCTGCCAATAAAACTGAATTCCCCAATCAATATTTTGCT CCACAAACCCAACCACCACCTCCTCCTAAGAAGAAGCGCAACCTCCCCGG AAATCCCGACCCAGATGCGGAAGTGATAGCGTTATCGCCGAAGACGTTGA TGGCGACAAATAGATTCGTATGCGAGATATGCAACAAAGGGTTTCAAAGA GATCAGAATCTTCAACTACATAGAAGAGGACACAATTTGCCATGGAAATT AAAGCAAAGATCAAACAAAGAAGTAATAAAGAAGAAGGTATA…
Cla97C00G000030.1	MPTDLENSSNASGEVSISSTGNQPPPPKSAVKKKRNLPGMPDPDAEVIALSPKTLLATNRFVCEICNKGFQRDQNLQLHRRGHNLPWKLRQRTSKEVKKKVYVCPEPSCVHHHPSRALGDLTGIKKHFCRKHGEKKWKCEKCSKKYAVKSDWKAHSKICGTREYKCDCETVFSRRDSFITHRAFCDALTKEVAGSLSPAAAENPNLESDPHVKPSGSSSPPPSAPPLSAATGAAPIAPPPSTDAMSSIASIENKASPENPPPQLGEEPGRTTLTGNSGSSNASVLASLFASSAASLSLQPPQPPAFCDLLRAMARPDRAAEIAPPLVFEPLSLCLSTDTESSLFRAGIQECRPYVPPTPPSMSATGLLQKAAQMGAAAAGASVFRGLGLSSSSSSAQQG…	ATGCCAACGGACTTAGAAAATTCCTCCAACGCTTCTGGCGAAGTCAGTAT CTCCTCCACTGGCAATCAGCCTCCGCCGCCCAAATCCGCCGTGAAAAAAA AGCGTAATTTACCCGGAATGCCAGGTAATCATCGCGTCCCAACTTTCCTC CTCAAATTTGGTTTCTGTTTTTTGTCTTTTGTTTTCCTTTTTCACTTGAT TTTGTGAAACAGATCCGGATGCAGAGGTAATTGCTCTGTCTCCGAAGACC CTTTTGGCTACAAATCGATTTGTGTGTGAAATTTGCAACAAAGGGTTTCA AAGAGATCAGAATCTGCAACTTCACCGGCGAGGTCACAATCTTCCATGGA AACTCCGGCAACGGACTAGCAAAGAGGTGAAAAAGAAAGTCT…	ATGCCAACGGACTTAGAAAATTCCTCCAACGCTTCTGGCGAAGTCAGTAT CTCCTCCACTGGCAATCAGCCTCCGCCGCCCAAATCCGCCGTGAAAAAAA AGCGTAATTTACCCGGAATGCCAGATCCGGATGCAGAGGTAATTGCTCTG TCTCCGAAGACCCTTTTGGCTACAAATCGATTTGTGTGTGAAATTTGCAA CAAAGGGTTTCAAAGAGATCAGAATCTGCAACTTCACCGGCGAGGTCACA ATCTTCCATGGAAACTCCGGCAACGGACTAGCAAAGAGGTGAAAAAGAAA GTCTATGTCTGCCCGGAGCCGTCGTGCGTCCACCACCATCCGTCGAGAGC TCTCGGCGATCTGACCGGAATAAAGAAGCACTTCTGCCGGAA…
Cla97C10G188360.1	MDHEGNGLRIKIKVRNGSNDDGKKQFCSIGHMRIHSETTMEKGLLFQPSTPAAATRRSSPSSSFSSSSSAVVDCSISLPSWSLTGRRGRKSTSTTAAAAATTTVLISDVLPGAKRMKIETHSDNEKLPKKKAHSEENKNEVMEKEYKCNICSKVFSSPRAFGGHKSSHYKANKTDTATTNKTTANTTVGTTFEPLSLDSSTDQTAGPKRVMDFDLNQLPTVDKEAILESCILHL	ATGGATCACGAAGGCAACGGACTCCGGATCAAGATCAAGGTCAGAAACGG CAGCAACGATGACGGTAAGAAGCAGTTTTGTTCCATTGGCCATATGAGGA TTCATTCTGAAACAACAATGGAGAAGGGATTATTATTCCAACCCTCAACT CCGGCCGCCGCCACCCGACGAAGCTCTCCCTCTTCCTCTTTCTCTTCCTC TTCATCCGCCGTCGTTGATTGCTCTATATCTCTTCCCTCATGGTCTCTCA CTGGCCGGAGAGGGCGAAAGAGCACCTCCACCACTGCCGCCGCCGCCGCC ACCACCACCGTTCTTATCTCTGATGTTCTACCCGGCGCGAAGAGAATGAA GATTGAGACTCATTCGGATAACGAGAAGTTACCGAAAAAGAA…	ATGGATCACGAAGGCAACGGACTCCGGATCAAGATCAAGGTCAGAAACGG CAGCAACGATGACGGTAAGAAGCAGTTTTGTTCCATTGGCCATATGAGGA TTCATTCTGAAACAACAATGGAGAAGGGATTATTATTCCAACCCTCAACT CCGGCCGCCGCCACCCGACGAAGCTCTCCCTCTTCCTCTTTCTCTTCCTC TTCATCCGCCGTCGTTGATTGCTCTATATCTCTTCCCTCATGGTCTCTCA CTGGCCGGAGAGGGCGAAAGAGCACCTCCACCACTGCCGCCGCCGCCGCC ACCACCACCGTTCTTATCTCTGATGTTCTACCCGGCGCGAAGAGAATGAA GATTGAGACTCATTCGGATAACGAGAAGTTACCGAAAAAGAA…
Cla97C07G131880.1	MAETHQVWRQILKTTPCWDQEKAFADDVAAVWPPRSYSCNFCMRQFRSAQALGGHMNVHRRDRAKLQNHPNRPFFIKPSPTFDLLPHHFSPKNNTSPLYNPPFSLKKPKLSSSSSSSSNSELLHLDLELKL	ATGGCAGAAACCCATCAAGTATGGAGACAAATCCTGAAAACGACGCCGTG TTGGGATCAAGAGAAGGCGTTCGCCGACGACGTCGCCGCCGTTTGGCCAC CGAGATCTTACTCTTGCAACTTCTGTATGAGACAATTCCGTTCAGCTCAA GCTTTGGGTGGCCACATGAACGTCCATCGAAGAGACCGTGCAAAGCTTCA AAACCATCCCAACCGTCCATTTTTCATCAAACCATCTCCCACCTTTGATC TTCTTCCTCACCATTTTTCTCCCAAAAACAACACTTCCCCACTTTATAAT CCTCCCTTCTCTCTCAAAAAACCTAAACTTTCTTCTTCTTCCTCTTCCTC CTCTAATTCTGAGCTCCTCCACCTCGATCTTGAGCTCAAGCT…	ATGGCAGAAACCCATCAAGTATGGAGACAAATCCTGAAAACGACGCCGTG TTGGGATCAAGAGAAGGCGTTCGCCGACGACGTCGCCGCCGTTTGGCCAC CGAGATCTTACTCTTGCAACTTCTGTATGAGACAATTCCGTTCAGCTCAA GCTTTGGGTGGCCACATGAACGTCCATCGAAGAGACCGTGCAAAGCTTCA AAACCATCCCAACCGTCCATTTTTCATCAAACCATCTCCCACCTTTGATC TTCTTCCTCACCATTTTTCTCCCAAAAACAACACTTCCCCACTTTATAAT CCTCCCTTCTCTCTCAAAAAACCTAAACTTTCTTCTTCTTCCTCTTCCTC CTCTAATTCTGAGCTCCTCCACCTCGATCTTGAGCTCAAGCT…
Cla97C06G114240.1	MMKLFGFSVTASSDGANLGAPCSNHNKRFECQFCGREFANSQALGGHQNAHKRERQLVKQLLPFQPTKNSHNFFTSTPSLSPPSTAVICSAERALPPKYGISVQAPPLVGNSEVNGESNGIDLHLSLAPSSARIFC	ATGATGAAGCTATTTGGTTTTTCAGTGACGGCTAGTAGTGATGGAGCCAA CTTGGGTGCGCCATGTTCGAACCACAACAAGAGATTCGAGTGCCAATTCT GCGGCCGTGAGTTCGCCAATTCTCAAGCCCTCGGTGGCCACCAGAACGCC CACAAGCGCGAGCGTCAGCTCGTCAAACAACTACTTCCTTTCCAACCCAC TAAAAACTCTCATAATTTTTTTACTTCCACGCCATCTTTGTCGCCGCCCT CCACTGCCGTAATCTGCTCCGCTGAAAGGGCTCTGCCGCCGAAATATGGG ATCTCGGTCCAAGCACCGCCGTTGGTTGGCAACAGTGAAGTGAATGGAGA AAGTAATGGCATTGATCTCCACCTCAGTCTCGCACCTTCCTC…	ATGATGAAGCTATTTGGTTTTTCAGTGACGGCTAGTAGTGATGGAGCCAA CTTGGGTGCGCCATGTTCGAACCACAACAAGAGATTCGAGTGCCAATTCT GCGGCCGTGAGTTCGCCAATTCTCAAGCCCTCGGTGGCCACCAGAACGCC CACAAGCGCGAGCGTCAGCTCGTCAAACAACTACTTCCTTTCCAACCCAC TAAAAACTCTCATAATTTTTTTACTTCCACGCCATCTTTGTCGCCGCCCT CCACTGCCGTAATCTGCTCCGCTGAAAGGGCTCTGCCGCCGAAATATGGG ATCTCGGTCCAAGCACCGCCGTTGGTTGGCAACAGTGAAGTGAATGGAGA AAGTAATGGCATTGATCTCCACCTCAGTCTCGCACCTTCCTC…
Cla97C11G215620.1	MPKSQLKLFGFNISKENKTVSNFIEPPAVEWPESQSLHAPKFECQYCCREFSNSQALGGHQNAHREERQLLKRAQMKSWHPNYFTALHVQNWLSSSFMPPPAGLYAMSQEVRRQAGVQGDEDVPGRSLGLDLQLSLGPGKP	ATGCCTAAGTCTCAGCTGAAGCTTTTTGGCTTCAACATCTCAAAAGAGAA TAAAACAGTTTCAAATTTTATAGAGCCGCCGGCGGTGGAGTGGCCGGAAT CTCAAAGTCTTCATGCCCCAAAGTTCGAGTGCCAATATTGTTGCAGAGAA TTTTCCAATTCGCAAGCTTTGGGCGGCCATCAAAACGCCCACAGAGAAGA AAGACAGCTTTTGAAGAGGGCTCAAATGAAATCTTGGCATCCTAATTACT TCACAGCTCTGCACGTGCAGAACTGGCTGTCGTCGTCCTTTATGCCGCCG CCGGCGGGGCTCTACGCTATGTCGCAAGAGGTGCGGCGGCAGGCCGGAGT TCAAGGAGACGAGGATGTTCCCGGTAGGAGTTTGGGCCTGGA…	ATGCCTAAGTCTCAGCTGAAGCTTTTTGGCTTCAACATCTCAAAAGAGAA TAAAACAGTTTCAAATTTTATAGAGCCGCCGGCGGTGGAGTGGCCGGAAT CTCAAAGTCTTCATGCCCCAAAGTTCGAGTGCCAATATTGTTGCAGAGAA TTTTCCAATTCGCAAGCTTTGGGCGGCCATCAAAACGCCCACAGAGAAGA AAGACAGCTTTTGAAGAGGGCTCAAATGAAATCTTGGCATCCTAATTACT TCACAGCTCTGCACGTGCAGAACTGGCTGTCGTCGTCCTTTATGCCGCCG CCGGCGGGGCTCTACGCTATGTCGCAAGAGGTGCGGCGGCAGGCCGGAGT TCAAGGAGACGAGGATGTTCCCGGTAGGAGTTTGGGCCTGGA…
Cla97C01G006090.1	MAALEDHYQTKQNNNNNPTTRLKLFGFDVQEDLEDDSAPTPSASSDSGGGLGPTTAAAGPSSGDRKYECQYCYREFANSQALGGHQNAHKKERQQLKRAQLQASRNAAVFRNPIVSAFVPPPHLLPSAAVTSSSSWPVYIPRAPPQFQVSHGCVFTPSSYADAPPPPSPPDFFTMGSRSAHGMVDAPTSLSRFSKVDGGTGFDDGPGLDLHLSLAPAAP	ATGGCAGCTCTAGAAGACCATTACCAAACCAAACAAAACAACAATAATAA TCCCACTACTCGCTTGAAGCTCTTTGGCTTTGACGTCCAAGAAGATCTTG AAGACGATTCTGCCCCAACTCCCTCCGCCTCCTCTGATTCTGGCGGCGGA CTAGGACCCACCACCGCCGCCGCCGGTCCCTCCTCCGGCGACCGAAAATA CGAGTGTCAGTACTGCTATAGAGAGTTTGCCAATTCCCAAGCTCTCGGCG GCCACCAAAATGCCCACAAGAAAGAGCGTCAGCAGCTAAAACGCGCCCAA TTACAAGCCTCTCGAAACGCTGCCGTTTTTAGAAACCCCATCGTCTCTGC CTTTGTTCCGCCGCCTCACCTCCTCCCCTCCGCCGCCGTCAC…	ATGGCAGCTCTAGAAGACCATTACCAAACCAAACAAAACAACAATAATAA TCCCACTACTCGCTTGAAGCTCTTTGGCTTTGACGTCCAAGAAGATCTTG AAGACGATTCTGCCCCAACTCCCTCCGCCTCCTCTGATTCTGGCGGCGGA CTAGGACCCACCACCGCCGCCGCCGGTCCCTCCTCCGGCGACCGAAAATA CGAGTGTCAGTACTGCTATAGAGAGTTTGCCAATTCCCAAGCTCTCGGCG GCCACCAAAATGCCCACAAGAAAGAGCGTCAGCAGCTAAAACGCGCCCAA TTACAAGCCTCTCGAAACGCTGCCGTTTTTAGAAACCCCATCGTCTCTGC CTTTGTTCCGCCGCCTCACCTCCTCCCCTCCGCCGCCGTCAC…
Cla97C09G167760.1	MERRGEDRSEKEKKEKATTQKQNLLRPNKMSNQNPSSSILKIFGFPLVEPDDNPPETPDAVDTKSNDDRKFRCQFCRRVFANSQALGGHQNAHKRERQRAKRALYFHAAAPRPPSLCSSVFPANIGGGGGGGGSRILPRNGNGYFAAGAYGRVSASSGRWMFGNSGEGKRENSGCKLGGEKGLCVDLHLKLSPSNSSN	ATGGAGAGGAGAGGAGAAGATAGAAGTGAAAAAGAAAAGAAAGAAAAAGC AACGACACAAAAACAAAATTTGCTCCGTCCAAATAAAATGTCCAATCAAA ACCCCTCCTCTTCCATTCTAAAGATTTTCGGCTTCCCATTGGTCGAGCCC GACGACAATCCGCCGGAGACACCCGACGCCGTCGACACCAAATCCAACGA CGACAGAAAGTTCCGCTGCCAATTCTGCCGCCGAGTTTTCGCCAATTCGC AGGCCCTCGGCGGCCACCAGAATGCCCACAAGAGAGAGCGCCAAAGGGCC AAACGCGCTCTTTATTTTCATGCCGCCGCACCCCGACCGCCGTCGCTTTG CTCCAGCGTTTTCCCGGCCAACATTGGTGGCGGCGGCGGTGG…	ATGGAGAGGAGAGGAGAAGATAGAAGTGAAAAAGAAAAGAAAGAAAAAGC AACGACACAAAAACAAAATTTGCTCCGTCCAAATAAAATGTCCAATCAAA ACCCCTCCTCTTCCATTCTAAAGATTTTCGGCTTCCCATTGGTCGAGCCC GACGACAATCCGCCGGAGACACCCGACGCCGTCGACACCAAATCCAACGA CGACAGAAAGTTCCGCTGCCAATTCTGCCGCCGAGTTTTCGCCAATTCGC AGGCCCTCGGCGGCCACCAGAATGCCCACAAGAGAGAGCGCCAAAGGGCC AAACGCGCTCTTTATTTTCATGCCGCCGCACCCCGACCGCCGTCGCTTTG CTCCAGCGTTTTCCCGGCCAACATTGGTGGCGGCGGCGGTGG…
Cla97C05G104390.1	MADFQTKPNTTPFKLKLFGFDVSEELEDDDSAAKTPTGSSESGVFTPSADRKYECQYCCREFANSQALGGHQNAHKKERQQLKRAQLQATRNAAVAYVRNPIISAFAPPPHLLATAAPPGGQFLLPNPATAGTTSSSWVYMPTRTPPPIHVSSHGCVFPTSSGGGTAAMLSSYGGGVGNSMAFTMGSQVEGVSLKRFSKGENGSGFDDGIGLDLHLRLAPAAP	ATGGCTGATTTCCAAACCAAACCGAACACTACCCCTTTCAAATTAAAACT CTTTGGCTTTGATGTTAGTGAGGAATTAGAAGATGATGACTCCGCCGCCA AAACTCCAACTGGCTCATCGGAATCCGGCGTTTTTACTCCTTCCGCCGAC CGGAAATACGAGTGTCAATATTGTTGCCGTGAATTTGCTAACTCACAGGC CCTCGGCGGCCACCAAAATGCCCATAAAAAAGAAAGGCAGCAACTTAAAC GTGCTCAATTACAAGCCACTCGTAACGCCGCCGTTGCTTATGTTAGAAAC CCAATTATCTCCGCCTTTGCTCCTCCGCCTCATCTTCTCGCTACCGCTGC CCCTCCCGGCGGCCAGTTCCTCCTCCCTAACCCAGCCACCGC…	ATGGCTGATTTCCAAACCAAACCGAACACTACCCCTTTCAAATTAAAACT CTTTGGCTTTGATGTTAGTGAGGAATTAGAAGATGATGACTCCGCCGCCA AAACTCCAACTGGCTCATCGGAATCCGGCGTTTTTACTCCTTCCGCCGAC CGGAAATACGAGTGTCAATATTGTTGCCGTGAATTTGCTAACTCACAGGC CCTCGGCGGCCACCAAAATGCCCATAAAAAAGAAAGGCAGCAACTTAAAC GTGCTCAATTACAAGCCACTCGTAACGCCGCCGTTGCTTATGTTAGAAAC CCAATTATCTCCGCCTTTGCTCCTCCGCCTCATCTTCTCGCTACCGCTGC CCCTCCCGGCGGCCAGTTCCTCCTCCCTAACCCAGCCACCGC…
Cla97C02G046380.1	MKRFRLESQINALEMADSLISSTAPEFRPRVFVCKTCNREFSSFQALGGHRASHRKPKLSSSGDVFQNNQIKTKVHECSICGVEFPVGQALGGHMRRHRNSSPPVDDRPPMAQPVSDDSDCDGGVGGGVGLDLNLTPLENDLVRLQLMAPPVGCLT	ATGAAGCGATTCAGACTCGAATCTCAAATCAACGCATTAGAAATGGCCGA TTCCCTGATTTCTTCCACCGCGCCGGAGTTTCGCCCCCGAGTTTTTGTCT GCAAGACTTGTAATCGTGAATTTTCTTCGTTTCAAGCTCTTGGCGGCCAC AGAGCTTCGCATCGGAAGCCGAAATTGTCGTCGTCCGGTGATGTTTTTCA GAATAATCAGATTAAGACCAAGGTTCATGAGTGTTCTATTTGTGGAGTTG AGTTTCCCGTTGGGCAAGCGCTCGGCGGCCACATGCGGAGGCATCGGAAT TCTTCTCCGCCTGTTGATGATCGTCCGCCGATGGCTCAGCCGGTCTCCGA TGACTCCGATTGCGATGGCGGTGTTGGAGGAGGCGTTGGATT…	ATGAAGCGATTCAGACTCGAATCTCAAATCAACGCATTAGAAATGGCCGA TTCCCTGATTTCTTCCACCGCGCCGGAGTTTCGCCCCCGAGTTTTTGTCT GCAAGACTTGTAATCGTGAATTTTCTTCGTTTCAAGCTCTTGGCGGCCAC AGAGCTTCGCATCGGAAGCCGAAATTGTCGTCGTCCGGTGATGTTTTTCA GAATAATCAGATTAAGACCAAGGTTCATGAGTGTTCTATTTGTGGAGTTG AGTTTCCCGTTGGGCAAGCGCTCGGCGGCCACATGCGGAGGCATCGGAAT TCTTCTCCGCCTGTTGATGATCGTCCGCCGATGGCTCAGCCGGTCTCCGA TGACTCCGATTGCGATGGCGGTGTTGGAGGAGGCGTTGGATT…
Cla97C03G052910.1	MVDCLMLLSKVEEPWRKNNSPAADSGKVFVCKTCNREFSSFQALGGHRASHKKPNFKDANGPPTKPKAHECPICGLDFPIGQALGGHMRRHRTTAAAATVEKSDGYGKKGFGLDLNLTPVENNLKLQLTTPFVDCFN	ATGGTAGATTGCTTAATGTTGTTATCCAAAGTGGAGGAGCCATGGCGGAA GAATAATTCTCCGGCGGCGGATTCCGGCAAAGTTTTTGTGTGCAAAACGT GTAATAGGGAATTTTCATCGTTTCAAGCTTTGGGAGGGCATAGGGCCAGC CACAAGAAGCCCAATTTCAAAGACGCTAACGGCCCACCAACCAAGCCCAA GGCCCACGAATGTCCGATTTGTGGCCTTGATTTTCCGATTGGACAAGCCT TGGGCGGCCACATGAGGCGCCACCGGACCACCGCCGCTGCCGCCACCGTG GAAAAATCCGATGGCTATGGGAAAAAGGGTTTTGGGTTGGATTTGAACTT GACGCCAGTAGAAAACAATTTGAAGTTGCAGTTGACTACTCC…	ATGGTAGATTGCTTAATGTTGTTATCCAAAGTGGAGGAGCCATGGCGGAA GAATAATTCTCCGGCGGCGGATTCCGGCAAAGTTTTTGTGTGCAAAACGT GTAATAGGGAATTTTCATCGTTTCAAGCTTTGGGAGGGCATAGGGCCAGC CACAAGAAGCCCAATTTCAAAGACGCTAACGGCCCACCAACCAAGCCCAA GGCCCACGAATGTCCGATTTGTGGCCTTGATTTTCCGATTGGACAAGCCT TGGGCGGCCACATGAGGCGCCACCGGACCACCGCCGCTGCCGCCACCGTG GAAAAATCCGATGGCTATGGGAAAAAGGGTTTTGGGTTGGATTTGAACTT GACGCCAGTAGAAAACAATTTGAAGTTGCAGTTGACTACTCC…
Cla97C09G168750.1	MARNRFVCEICNKGFQRDQNLQLHRRGHNLPWKLRQRTGTEVKKRVYVCPELTCVHHNPARALGDLTGIKKHFSRKHGEKKWKCEKCSKKYAVQSDLKAHQKTCGTREYKCDCGTLFSRRDSFITHRAFCNALTEENNKLKQGILNNNNNNNDNIEPTSIISTPKLPPFGTSIIPEFNPYDQKNPFKSLPQELSNSAPATGAPGGLFMVGPRSSNNSSSFSNLKLSSTTSSRFSCLYDSKNGCLQVRAKQRRKE	ATGGCTAGAAATAGGTTTGTGTGTGAGATTTGCAACAAAGGGTTTCAAAG AGATCAAAACCTTCAATTGCATAGGAGAGGCCACAACCTGCCATGGAAAC TCCGGCAAAGAACCGGCACCGAAGTGAAGAAAAGGGTCTATGTGTGCCCC GAACTGACATGCGTTCATCACAACCCGGCCCGAGCTCTCGGCGATCTTAC CGGAATTAAGAAGCATTTTAGTCGAAAGCATGGGGAGAAGAAATGGAAGT GTGAGAAATGCTCCAAGAAATATGCAGTTCAATCTGATTTGAAAGCTCAT CAAAAGACTTGTGGCACTAGGGAATACAAATGTGATTGTGGAACTCTATT TTCCAGGTTTTACACTCAATCCTATCATCTTATGTATTTTTT…	ATGGCTAGAAATAGGTTTGTGTGTGAGATTTGCAACAAAGGGTTTCAAAG AGATCAAAACCTTCAATTGCATAGGAGAGGCCACAACCTGCCATGGAAAC TCCGGCAAAGAACCGGCACCGAAGTGAAGAAAAGGGTCTATGTGTGCCCC GAACTGACATGCGTTCATCACAACCCGGCCCGAGCTCTCGGCGATCTTAC CGGAATTAAGAAGCATTTTAGTCGAAAGCATGGGGAGAAGAAATGGAAGT GTGAGAAATGCTCCAAGAAATATGCAGTTCAATCTGATTTGAAAGCTCAT CAAAAGACTTGTGGCACTAGGGAATACAAATGTGATTGTGGAACTCTATT TTCCAGAAGGGACAGCTTCATCACCCACAGAGCCTTTTGCAA…
Cla97C02G036120.1	MDSPLFPFNVFPPTSPSHLTPNPRRKRTKFIKTTTSGNPKHRKKAEPTASNNITPPCSECGKQFWSWKALFGHMRCHPERQWRGINPPPNFLRPSVAATQLQQDHEIAASLIMLANAPSDGGRVTAEDYKRKPYSGILDLNLPPSPMEEIEQESSSSYSSGIVLDLRLGLN	ATGGATTCTCCTCTGTTTCCTTTCAACGTTTTCCCTCCCACTTCTCCTTC CCATTTAACTCCAAATCCCCGCCGGAAACGGACTAAATTCATCAAAACAA CCACTTCCGGCAACCCCAAGCACCGGAAGAAAGCGGAGCCTACCGCTTCC AACAACATCACTCCGCCCTGTTCAGAGTGCGGCAAGCAATTCTGGTCATG GAAGGCTCTCTTCGGTCACATGCGTTGCCATCCTGAGCGTCAATGGCGAG GAATAAATCCACCCCCTAATTTCCTTCGCCCTTCCGTGGCCGCCACTCAA TTACAACAAGATCACGAGATCGCTGCCTCTTTGATCATGCTCGCCAATGC TCCGTCAGATGGCGGTCGGGTAACGGCTGAGGATTACAAACG…	ATGGATTCTCCTCTGTTTCCTTTCAACGTTTTCCCTCCCACTTCTCCTTC CCATTTAACTCCAAATCCCCGCCGGAAACGGACTAAATTCATCAAAACAA CCACTTCCGGCAACCCCAAGCACCGGAAGAAAGCGGAGCCTACCGCTTCC AACAACATCACTCCGCCCTGTTCAGAGTGCGGCAAGCAATTCTGGTCATG GAAGGCTCTCTTCGGTCACATGCGTTGCCATCCTGAGCGTCAATGGCGAG GAATAAATCCACCCCCTAATTTCCTTCGCCCTTCCGTGGCCGCCACTCAA TTACAACAAGATCACGAGATCGCTGCCTCTTTGATCATGCTCGCCAATGC TCCGTCAGATGGCGGTCGGGTAACGGCTGAGGATTACAAACG…
Cla97C02G030100.1	MNAHINSVSIASSSSSPLDLAIPFELQMIETTTSLDSNRRRPRKKRSRIEKDSTVTTAAVSSKAKYSKKPDPNAPKITPPCTECGKRFWSDKALFGHMRCHPERQWRGINPPLNFRRSISVSPFSPNIATDLEDSSFTEEDQDIANCLLMLANSPNSISRVSDCRFECSSCKKVFGSHQALGGHRASHKNVRGCFAIAKSDEETEDEITLFGHDRSINLENRMSMMILGTAEHKCSGHKRFHWENNAAAEEGFVNLDLNMPAPLEDGSSSSYSSSLTLDLRLGL	ATGAATGCACATATCAACTCCGTCTCCATTGCCAGTAGTAGCAGCTCTCC TCTCGATCTCGCCATTCCTTTTGAACTTCAAATGATTGAAACTACAACGT CTCTCGACTCCAATCGCCGCCGTCCTCGCAAGAAACGGTCAAGAATAGAA AAAGACTCCACCGTCACCACTGCCGCCGTCTCTTCCAAGGCTAAGTATAG CAAGAAACCCGATCCTAATGCACCCAAGATTACTCCTCCATGTACTGAGT GTGGGAAAAGATTTTGGTCAGATAAAGCGCTTTTCGGTCACATGAGGTGT CATCCTGAACGTCAATGGCGGGGAATTAATCCGCCTCTTAATTTCCGTCG TTCGATTTCTGTTTCTCCTTTTAGCCCTAATATCGCTACTGA…	ATGAATGCACATATCAACTCCGTCTCCATTGCCAGTAGTAGCAGCTCTCC TCTCGATCTCGCCATTCCTTTTGAACTTCAAATGATTGAAACTACAACGT CTCTCGACTCCAATCGCCGCCGTCCTCGCAAGAAACGGTCAAGAATAGAA AAAGACTCCACCGTCACCACTGCCGCCGTCTCTTCCAAGGCTAAGTATAG CAAGAAACCCGATCCTAATGCACCCAAGATTACTCCTCCATGTACTGAGT GTGGGAAAAGATTTTGGTCAGATAAAGCGCTTTTCGGTCACATGAGGTGT CATCCTGAACGTCAATGGCGGGGAATTAATCCGCCTCTTAATTTCCGTCG TTCGATTTCTGTTTCTCCTTTTAGCCCTAATATCGCTACTGA…
Cla97C10G184740.1	MEKNTNANVNANANANMASETSPDQRHGGERSPMAASPPPPPARNDDVNNPTPNVVTELPSSVVVAAPESTTTGDLRRRQTVDATLLDVSSHQHVGGSSDAEQGKKRGRGDGGEQQQQVKAAKKKGELTEVPKGEPRCATCNKVFKSWKALFGHLRSHPERTYRGALPPPTAAELDIRRCQQQLASTLLTVAQQVAASRRGLDIDLNQPSTADDGDSPEKTGGVGFDLNVEPPPESDDEK	ATGGAGAAGAACACCAACGCCAATGTGAATGCCAATGCCAATGCCAATAT GGCTTCGGAGACCTCTCCTGACCAACGCCACGGCGGAGAAAGGTCTCCAA TGGCGGCTTCTCCACCACCACCACCTGCTCGCAACGACGACGTTAATAAC CCTACTCCCAACGTCGTCACCGAACTCCCGTCCTCCGTAGTAGTGGCGGC CCCAGAAAGCACTACAACAGGCGACTTAAGACGGCGCCAAACTGTAGATG CCACCCTGCTCGACGTTTCGTCACATCAACATGTCGGAGGCAGTTCCGAC GCCGAGCAGGGGAAAAAAAGAGGGCGAGGAGACGGGGGAGAGCAGCAGCA GCAGGTGAAAGCTGCAAAAAAGAAGGGAGAGCTGACGGAGGT…	ATGGAGAAGAACACCAACGCCAATGTGAATGCCAATGCCAATGCCAATAT GGCTTCGGAGACCTCTCCTGACCAACGCCACGGCGGAGAAAGGTCTCCAA TGGCGGCTTCTCCACCACCACCACCTGCTCGCAACGACGACGTTAATAAC CCTACTCCCAACGTCGTCACCGAACTCCCGTCCTCCGTAGTAGTGGCGGC CCCAGAAAGCACTACAACAGGCGACTTAAGACGGCGCCAAACTGTAGATG CCACCCTGCTCGACGTTTCGTCACATCAACATGTCGGAGGCAGTTCCGAC GCCGAGCAGGGGAAAAAAAGAGGGCGAGGAGACGGGGGAGAGCAGCAGCA GCAGGTGAAAGCTGCAAAAAAGAAGGGAGAGCTGACGGAGGT…
Cla97C01G020390.1	MESAHNKSSPENSPSGGAGSGGDRADAPLDRTLTNTLEEVIVSSSFSMAPATTVDITLALSPQETYGRKRGRAEEHGGGSSSGGGQKGKKKGELIDPPSTDPKCATCGKTFGSWKAVFGHLRSHPERDYRGAFPPPKVWEEMLRQETERRQHGQDEGSSRMEVGGNVEGAAGISLPSGRGFEIDLNDPEEQEANKDGFPFDLNMPAPENDEDDDK	ATGGAGAGTGCCCATAACAAAAGCTCCCCGGAAAACTCCCCATCCGGTGG TGCCGGTAGCGGCGGCGATAGGGCTGATGCTCCTCTTGATCGGACTCTCA CTAATACTCTTGAGGAAGTTATAGTTTCATCTTCCTTTTCGATGGCTCCT GCGACAACGGTTGATATTACATTGGCATTGTCTCCACAGGAGACTTACGG AAGGAAGAGAGGTCGAGCCGAAGAGCACGGAGGAGGGTCGAGTAGTGGGG GTGGGCAAAAAGGGAAGAAGAAGGGGGAATTGATCGACCCCCCCTCTACC GACCCAAAATGTGCCACATGTGGCAAGACTTTTGGGTCGTGGAAGGCCGT GTTCGGGCACTTGCGGTCACACCCAGAACGTGACTATCGCGG…	ATGGAGAGTGCCCATAACAAAAGCTCCCCGGAAAACTCCCCATCCGGTGG TGCCGGTAGCGGCGGCGATAGGGCTGATGCTCCTCTTGATCGGACTCTCA CTAATACTCTTGAGGAAGTTATAGTTTCATCTTCCTTTTCGATGGCTCCT GCGACAACGGTTGATATTACATTGGCATTGTCTCCACAGGAGACTTACGG AAGGAAGAGAGGTCGAGCCGAAGAGCACGGAGGAGGGTCGAGTAGTGGGG GTGGGCAAAAAGGGAAGAAGAAGGGGGAATTGATCGACCCCCCCTCTACC GACCCAAAATGTGCCACATGTGGCAAGACTTTTGGGTCGTGGAAGGCCGT GTTCGGGCACTTGCGGTCACACCCAGAACGTGACTATCGCGG…
Cla97C04G070400.1	MGTPEFPNLGKHCNFQDCKQIDFLPFTCDCCNQVFCLEHRSYNRHSCPKADKWDVTVVICPLCAKGVRLIPEQDPNITWEVHVNTECDPSNYDKVTKKKKCPVPRCREFLTFSNTIKCRDCLVDHCLKHRFGPDHKCPGPKKPEPAGFPFVGLLSRSRKEEKGPKKALPTSSSSKWTTAFLNAASSVKASAEASMTKLSNEFSQTWITSGSSSNGRGGNGQVEQCPQCSSKFSSVSSLIDHVEKVHERGGNRPGAKTVVIDACPKCSRGFVDPVALVEHIEKDHGGTSRA	ATGGGAACCCCGGAATTCCCTAATCTCGGAAAGCATTGCAACTTTCAGGA TTGTAAGCAGATCGATTTCTTGCCCTTTACTTGCGATTGCTGTAACCAGG TTCCTCATCTCTCTCTTTTCTCTTTCATATTTTGATCATGAATCTATCTG GTTATTTGATTTGTTTCATCACTTGGTTCTTAGGATGACTTCTTGTTGTT GGGAAATTTTCGTTTGTTTTGACTTGTTTGATCATCCAATGGTTTGCTCT ATTTTGGTTGTTCTGATTTAGAAAATTTTAGCTGTGAAGATTTTTGGAGT TAATTGTTCCAAGTGTTGAAGGATTGGTCAAGTTGGATGATTATTTTTAC TTGAAGAATAAAGCATTTTGTGTTTTTTTATAGTTCTACCAT…	ATGGGAACCCCGGAATTCCCTAATCTCGGAAAGCATTGCAACTTTCAGGA TTGTAAGCAGATCGATTTCTTGCCCTTTACTTGCGATTGCTGTAACCAGG TCTTCTGTTTGGAGCATCGTAGCTACAATAGGCATAGTTGTCCAAAAGCG GATAAATGGGATGTCACCGTTGTCATTTGTCCTCTGTGTGCCAAAGGAGT TCGTCTAATTCCAGAACAAGATCCAAACATTACTTGGGAGGTACATGTAA ACACTGAATGTGACCCATCAAATTACGATAAAGTCACAAAGAAGAAAAAA TGCCCTGTACCTCGCTGCAGGGAGTTTTTAACGTTTTCAAACACGATCAA GTGTCGGGACTGCTTGGTAGACCATTGTTTGAAGCATCGGTT…
Cla97C10G197410.1	MAAAGGTEAFPDLGRHCQHSDCHQLDFLPFTCDGCQKVFCLEHRGLKSHDCPKSDRNSRKVVVCEICSTSIETTGKDGGDETRILERHHESGDCDPSKKKKPTCAVRRCREILTFSNTCVCKTCRMKVCLKHRFPAEHGCGRPSSTAAAVVDKGRWNEKFMAALGLRSGSDCGKRERPTAAKGSSPTAPSVKAC	ATGGCCGCCGCCGGAGGAACAGAGGCTTTCCCCGATCTCGGCCGCCACTG CCAGCACTCCGATTGCCACCAACTCGATTTCCTCCCCTTCACCTGCGACG GTTGCCAAAAGGTTTCATCCTCAATTCCCGATTCATTTTTCCTTCTCTGG TTTCGATTTTGAGCTTTCATGTTTTTTAATTTCTGAAAATTGTTTGAACG TAAAGGTGTTCTGTTTGGAGCATCGCGGTTTAAAATCCCACGACTGTCCT AAATCCGATCGAAACAGCCGAAAAGTGGTGGTTTGCGAAATCTGCTCGAC GTCGATCGAGACCACCGGAAAGGACGGCGGCGACGAGACCAGGATTTTGG AAAGGCATCACGAATCGGGAGATTGCGATCCGAGCAAGAAGA…	ATGGCCGCCGCCGGAGGAACAGAGGCTTTCCCCGATCTCGGCCGCCACTG CCAGCACTCCGATTGCCACCAACTCGATTTCCTCCCCTTCACCTGCGACG GTTGCCAAAAGGTGTTCTGTTTGGAGCATCGCGGTTTAAAATCCCACGAC TGTCCTAAATCCGATCGAAACAGCCGAAAAGTGGTGGTTTGCGAAATCTG CTCGACGTCGATCGAGACCACCGGAAAGGACGGCGGCGACGAGACCAGGA TTTTGGAAAGGCATCACGAATCGGGAGATTGCGATCCGAGCAAGAAGAAG AAGCCTACATGTGCGGTGAGGCGGTGCCGGGAGATTCTTACGTTTTCCAA TACTTGTGTTTGTAAAACCTGCCGGATGAAGGTGTGCTTGAA…
Cla97C05G099660.1	MALLTNSSTDHKKPLRNKRRKKHPTPTPPPSSAQSSWDHFKNLITCKQVEVSRSVQEPTKRSPAYSKLGSSCSSICSFRDVVHGNAKVVHRADNSPESSSVGQETRLLTRKPANGSSSRSLTAPPPPPPSRTKTAASASASYNSSSSRGLQLRKLSGCYECHTIVDPSRYPIPRSSLCPCPQCGEVFPKAESLELHQLVRHAVSELGPDDSGRNIVEIIFKSSWLKKDRPICKIERILKVHNTQRTIQRFEDCRDAVKTRALGSTRKNPRCAADGNELLRFHCSALSCDLGSRGSTGLCGSIPGCGVCSVIRHGFQCKPGGPPGVRTTASSGRAHDSFECGDGRRRAMLVCRVIAGRVKRISEEAATATATATEEENLSMAAASYDSVSRHAGMYSNLE…	ATGGCACTCCTAACTAATTCCTCTACTGACCACAAGAAACCCCTCCGTAA TAAACGCCGGAAAAAACACCCAACCCCAACTCCGCCACCCTCCTCCGCCC AATCCTCATGGGATCATTTCAAGAATCTCATCACCTGCAAACAGGTTGAG GTTTCGAGATCAGTTCAGGAGCCGACGAAACGGTCACCGGCCTACTCCAA ATTGGGCTCTTCTTGCAGTTCAATATGTAGCTTTAGAGATGTGGTTCATG GCAATGCTAAAGTGGTTCATAGAGCCGACAACTCACCGGAAAGCAGCTCC GTCGGACAAGAAACCAGGTTGCTTACTAGAAAACCTGCTAACGGCTCTTC CTCTCGTTCTTTAACCGCGCCGCCACCGCCACCACCATCCAG…	ATGGCACTCCTAACTAATTCCTCTACTGACCACAAGAAACCCCTCCGTAA TAAACGCCGGAAAAAACACCCAACCCCAACTCCGCCACCCTCCTCCGCCC AATCCTCATGGGATCATTTCAAGAATCTCATCACCTGCAAACAGGTTGAG GTTTCGAGATCAGTTCAGGAGCCGACGAAACGGTCACCGGCCTACTCCAA ATTGGGCTCTTCTTGCAGTTCAATATGTAGCTTTAGAGATGTGGTTCATG GCAATGCTAAAGTGGTTCATAGAGCCGACAACTCACCGGAAAGCAGCTCC GTCGGACAAGAAACCAGGTTGCTTACTAGAAAACCTGCTAACGGCTCTTC CTCTCGTTCTTTAACCGCGCCGCCACCGCCACCACCATCCAG…
Cla97C03G060550.1	MASAMAKPKIQRKLSRQSHENQKPKPPSWAVVKGIFSCKYLQPQQQQQQQHHQLPRKEKQQEQATEEISKNCKKMRCSGSLCSNTKITHRLEAAASPEVHKKRVLTSRNNESSSSSRSSKAPPLNEQTVSATCSSLSASSSSSNSSNGASSFRGMPFRRFYGCYECKMVIDPVIGMTRDPSLRATICPCPECGEIFMKPETLELHQSVRHAVSELGPEDTSKNIVEIIFQSSWLKKQTPICKIERILKVQNTPKTISKFEEYRDSIKAKATKLPKKYPRCIADGNELLRFHCTTLGCSLGLNGSSNLCSSIPQCNVCSIIKNGFKMAAEATGGEAGKGILTTATSGKAHDSAGVSSESGNGNDKRAMLVCRVIAGRVKKSSEGSMEDYDSLAGAAGMYS…	ATGGCATCTGCCATGGCCAAACCCAAAATACAGAGAAAGCTCAGCAGACA GAGCCATGAAAACCAGAAACCGAAGCCGCCGTCTTGGGCTGTTGTTAAAG GCATATTCAGTTGCAAGTACCTGCAGCCTCAGCAGCAGCAGCAACAACAA CATCATCAATTACCACGCAAAGAGAAACAACAGGAGCAAGCAACAGAAGA GATTAGCAAGAACTGTAAGAAAATGAGATGTTCAGGTTCACTCTGTAGCA ACACCAAGATAACACACAGGCTTGAAGCAGCTGCATCCCCAGAAGTTCAC AAGAAAAGGGTTTTGACTTCCAGAAACAATGAATCTTCAAGTTCAAGTAG ATCCAGCAAAGCTCCTCCTTTGAATGAACAAACTGTATCAGC…	ATGGCATCTGCCATGGCCAAACCCAAAATACAGAGAAAGCTCAGCAGACA GAGCCATGAAAACCAGAAACCGAAGCCGCCGTCTTGGGCTGTTGTTAAAG GCATATTCAGTTGCAAGTACCTGCAGCCTCAGCAGCAGCAGCAACAACAA CATCATCAATTACCACGCAAAGAGAAACAACAGGAGCAAGCAACAGAAGA GATTAGCAAGAACTGTAAGAAAATGAGATGTTCAGGTTCACTCTGTAGCA ACACCAAGATAACACACAGGCTTGAAGCAGCTGCATCCCCAGAAGTTCAC AAGAAAAGGGTTTTGACTTCCAGAAACAATGAATCTTCAAGTTCAAGTAG ATCCAGCAAAGCTCCTCCTTTGAATGAACAAACTGTATCAGC…
Cla97C10G190310.1	MPTVWLSLKKSLHCKSEPSEVHDPKSRKNLGAILTRKTGGGGGGRSGCSRSIANLKDVIHGGSKRHLDKPPSCSPRSIGSSEFLNPITHEVILSNSRCELKITGFHGGFPQDLPAADPHGGANGASTFVGTLTPGTPGPGGHPSMHYFNPSLRSSKKLPFREGFGSSNKSGGGGARGGVHSSNRISLETENSRNGSSAAVTCHKCGEQFNKWDAAEAHHLSKHAVTELVEGDSSRKIVEIICRTSWLKSENQSGRIERVLKVHNMQRTLARFEEYRETVKIKASKLPKKHPRCLADGNELLRFYGTTVACSLGVNGSSSLCISEKCCVCRIIRNGFSAKTEMKEGIGVFTTSTSARAFNSIEAAGGDETMRRKAMIVCRVIAGRVHRPLENIQEMAGQT…	ATGCCAACAGTTTGGTTGTCATTGAAGAAATCTTTGCACTGTAAGTCAGA GCCATCAGAAGTTCATGACCCAAAAAGTAGGAAGAATTTAGGAGCTATTT TGACAAGAAAAACAGGGGGCGGAGGAGGAGGAAGATCAGGTTGTTCAAGG TCCATAGCAAATCTCAAAGATGTCATCCATGGCGGCAGCAAAAGGCATTT GGATAAGCCTCCAAGTTGCAGTCCAAGATCCATTGGCAGCAGTGAGTTTC TTAACCCAATAACCCACGAAGTCATTCTCAGCAACTCAAGATGTGAGCTC AAAATCACCGGTTTTCATGGTGGTTTTCCCCAAGATCTTCCTGCCGCCGA TCCTCACGGCGGCGCTAACGGCGCTTCCACCTTTGTTGGTAC…	ATGCCAACAGTTTGGTTGTCATTGAAGAAATCTTTGCACTGTAAGTCAGA GCCATCAGAAGTTCATGACCCAAAAAGTAGGAAGAATTTAGGAGCTATTT TGACAAGAAAAACAGGGGGCGGAGGAGGAGGAAGATCAGGTTGTTCAAGG TCCATAGCAAATCTCAAAGATGTCATCCATGGCGGCAGCAAAAGGCATTT GGATAAGCCTCCAAGTTGCAGTCCAAGATCCATTGGCAGCAGTGAGTTTC TTAACCCAATAACCCACGAAGTCATTCTCAGCAACTCAAGATGTGAGCTC AAAATCACCGGTTTTCATGGTGGTTTTCCCCAAGATCTTCCTGCCGCCGA TCCTCACGGCGGCGCTAACGGCGCTTCCACCTTTGTTGGTAC…
Cla97C02G045680.1	MAPIPRSLSHKFFFLLLLILHVGCFLLTTADHRRRRHHRPTPSCLKPHKLKSLASSFSFLKRIFSSKTCKMAIETARSPSTPARSSQHSIVTLIQQEIPPPPIPETHPPTGTPQDSDITTAEPNQSFPLRNDIFPCTACGEIFPKAQLLEQHQSIKHAVSELADSDSGKNIVRIIFETGWTSREKSPKILRILKIHNSQKILSRFEEYRETVKAKAAIHGGVKRRDERCIADGNELLRFHCSTFLCDLGQNGNSSLCGQQFCSICGIIKSGFSHKLDGISTLSSSWRAHVAIPEDIEEEFKFLNAKRAILVCRVVAGRVGSDADEPEKDGGGFDSVVGRSGSGAQTTLDEEELLVFNPRAVLPCFAIVYEI	ATGGCGCCAATTCCCAGATCTCTCTCCCACAAATTCTTCTTCCTTTTACT CCTCATTCTCCACGTCGGCTGCTTCCTTCTTACCACCGCCGACCACCGTC GCCGCCGCCACCACCGTCCTACTCCCTCCTGTTTGAAGCCACACAAACTC AAATCCCTAGCTTCCTCTTTTTCATTTCTCAAACGAATCTTCTCTTCCAA GACTTGCAAAATGGCAATCGAAACCGCTCGCTCGCCTTCCACTCCCGCTA GGTCATCGCAGCACTCCATCGTCACGCTCATCCAACAGGAGATTCCTCCT CCGCCGATTCCGGAGACTCATCCTCCAACCGGAACGCCGCAGGATTCAGA TATCACTACGGCAGAGCCGAATCAATCTTTTCCTCTTCGAAA…
Cla97C05G096080.1	MPTVWFSLKKSFPCKPEPSEVYDPKCRKQLNTITTKKASRKSGCSSGRSGCSRSIANLKDVIHGSKRHMEKPPICSPRSIGSSEFLNPIAHEVILSNSKCELKITGFGSFHQEGVGNAGSGGGAGGNSPFSGTLRPGTPGPGEHFVNNSSSPFSTTSISAARKLPSLRDGPAAGSTAKSKVGGEIHTSKRFSPLTELNGNAFSTVTCHKCGEQFCKLEAAESHHLSKHAVTELVEGDSSRKIVEIICRTNLLKSENNGNRIERVFKVHNMQKTLAGFEEYREMVKIKASKLSKKHPRCLADGNELLRFYGTTLGCSLGLNGSSSLCISQKCNVCRIIRNGFSAKKDMKEEVGVFTTSTSGKAFETIETTEESSVKKALLICRVIAGRVHRPLENIQDMV…	ATGCCAACAGTTTGGTTTTCTCTGAAAAAGTCCTTCCCTTGCAAGCCAGA GCCATCAGAAGTCTATGATCCAAAGTGCAGGAAACAACTCAACACAATCA CAACTAAGAAAGCATCCAGAAAGTCAGGTTGTTCTTCTGGAAGGTCTGGT TGTTCAAGGTCCATAGCAAATCTCAAAGATGTCATCCATGGAAGCAAGAG GCACATGGAAAAACCACCGATTTGCAGCCCGAGGTCGATCGGTAGCAGCG AGTTCCTCAACCCAATTGCTCATGAAGTCATACTGAGCAACTCAAAGTGT GAGCTCAAGATTACTGGTTTTGGAAGCTTCCACCAAGAGGGTGTAGGAAA TGCTGGCTCTGGAGGGGGAGCAGGTGGGAACTCGCCATTTTC…	ATGCCAACAGTTTGGTTTTCTCTGAAAAAGTCCTTCCCTTGCAAGCCAGA GCCATCAGAAGTCTATGATCCAAAGTGCAGGAAACAACTCAACACAATCA CAACTAAGAAAGCATCCAGAAAGTCAGGTTGTTCTTCTGGAAGGTCTGGT TGTTCAAGGTCCATAGCAAATCTCAAAGATGTCATCCATGGAAGCAAGAG GCACATGGAAAAACCACCGATTTGCAGCCCGAGGTCGATCGGTAGCAGCG AGTTCCTCAACCCAATTGCTCATGAAGTCATACTGAGCAACTCAAAGTGT GAGCTCAAGATTACTGGTTTTGGAAGCTTCCACCAAGAGGGTGTAGGAAA TGCTGGCTCTGGAGGGGGAGCAGGTGGGAACTCGCCATTTTC…
Cla97C01G025680.1	MGKKKKRVSSKVWCYYCDREFDDEKILVQHQKAKHFKCHVCHKKLSTAGGMVIHVLQVHKESVTKVPNAKPGREATDIEIYGMQGIPPDVLAAHYGEEEEESLSKVAKVEMPSTQMVGGVVPGSLGIVYPPQPGLAAMQPIYPSTGQAQPTAWPVPPRPQPWFPPNSAVSIPPPAPLGYAQQPLFPVQTARPPLPVSSTPMLQPLQITPPGLTSTTPSVSVSQPLFPVVSNSHGPTQSSPFSSSTLSTSIPLTSAADIKGSVTHLGTNSFSTIGNQVSNVPGAILSNSHSYASGPNTGGPSIGPPPVIANKAPTQPSTNEVYLVWDDEAMSMEERRMSLTKYQVHDETSQMSSIDAAIDKRILESRLAGRMPF	ATGGGGAAGAAGAAGAAGAGAGTTTCGTCTAAGGTATGGTGCTACTATTG CGACAGAGAATTCGATGACGAGAAGATATTGGTGCAGCATCAGAAGGCTA AACACTTCAAGTGCCATGTCTGTCACAAGAAGCTTTCTACTGCCGGCGGT ATGGTCATCCACGTTCTTCAGGTCCACAAAGAGTCAGTCACCAAGTATAT CAGCTCTTTCCCTCTCTCTTCCTTTCTCTTCTCAACTAGAAGTCTACGTT CATCTTCTTACTTTATTGAGTGTATTCTTCTCGCCTTCTGTCTGCAAAGA TTCGAGGGTATCATCTGCTTTTCTTAGCCGCTTTTTTTTGCGACTGGTCG TGGTTTATAATTGAATTTATCTTTCTTAATGTGTTCGAACGA…	ATGGGGAAGAAGAAGAAGAGAGTTTCGTCTAAGGTATGGTGCTACTATTG CGACAGAGAATTCGATGACGAGAAGATATTGGTGCAGCATCAGAAGGCTA AACACTTCAAGTGCCATGTCTGTCACAAGAAGCTTTCTACTGCCGGCGGT ATGGTCATCCACGTTCTTCAGGTCCACAAAGAGTCAGTCACCAAAGTTCC TAATGCAAAACCAGGCAGAGAAGCAACAGATATCGAAATATACGGAATGC AAGGAATTCCTCCGGATGTCTTGGCAGCACACTATGGAGAGGAGGAGGAA GAGTCCTTGTCGAAGGTGGCCAAAGTGGAGATGCCATCAACTCAGATGGT TGGAGGTGTGGTGCCCGGATCACTGGGTATTGTATACCCTCC…
Cla97C05G090240.1	MPVAKLKTSNYPDVMKSEEGNDSLDTIIRQAIGKEPFLSFSRAGESPVQWIQLLHALDQQELPGWPLLSPLKVQMQKCEKCAREFCSVINYRRHIRVHHRLKKLDKDSAKSRDLLAAFWDKLTWEETKEAVSFKNVSIEGIQGSAVIKNLSAIIGKPGFSALPHVYLRAGSALLDIVQGRPSRFPLSSQELFEILDNASEKTFLCGTAVSMQKYIFDGEAVKIGLETKNLVACMSFLLEEKLVKTWLADKDAEALRCQKLLVEEEEAAQRRQAELLERKRQKKLRQKEQRSKEQKLEEKTDIEGSVDETIEDVLLEESSSPQTECHSERDSLGILPDHTPSSIETSQHSLTDEDEDSVSHSGFHSGYPEHLPTDHNGEQQKLQMNGHKHVISQWQALPK…	ATGCCAGTTGCAAAACTCAAGACCTCTAATTATCCAGATGTGATGAAATC GGAGGAGGGAAATGATTCTTTAGACACTATTATTAGACAGGCAATCGGAA AAGAGCCTTTTCTTTCTTTCTCAAGAGCTGGTGAGAGTCCAGTCCAGTGG ATTCAACTACTTCATGCTCTTGACCAACAAGGTATTAAGTTCGATTCTAT CAAACTGCAATGAAGGGGCTCTTTCTGAAATGTTATTATACTGATAGCTA ATTCTAATCTTTGGAGTACTGGAGTAGCATATTATGCCCTTTGGATGTAA TTATTATTGAGTTTCATTTACTTGCATTTCAAGTCAAAGGGTATAGAACC ATCTTTTGGTATATACAACATTTTTAGACAACAAGCTTAGTG…	ATGCCAGTTGCAAAACTCAAGACCTCTAATTATCCAGATGTGATGAAATC GGAGGAGGGAAATGATTCTTTAGACACTATTATTAGACAGGCAATCGGAA AAGAGCCTTTTCTTTCTTTCTCAAGAGCTGGTGAGAGTCCAGTCCAGTGG ATTCAACTACTTCATGCTCTTGACCAACAAGAACTCCCAGGTTGGCCCTT GCTCTCTCCTTTAAAGGTTCAAATGCAGAAGTGTGAGAAGTGTGCCCGGG AATTTTGCTCAGTTATCAACTATAGAAGACATATACGTGTGCATCATAGG CTGAAAAAGCTTGATAAGGATTCTGCCAAAAGTAGGGATCTGCTAGCAGC ATTCTGGGACAAGCTAACCTGGGAAGAGACAAAGGAGGCTGT…
Cla97C05G092750.1	MIFQGEQIESLKENKGQDESNEEEEEEEEEEARDQPDGVGALEWLNLSLGRNKQLLTESQRSAASTKTFSCNFCKRVFYSSQALGGHQNAHKRERSAARRHQAHKMMTLLGLPIHNSMVRSLGVQPHSLVHKPGREDTAVVARFNHVKTGSWAPFMLRDAVDFMWPGSFRFAQHQILPEPPPPPPPPQQEPPMESFKLDLNLRL	ATGATTTTTCAAGGAGAACAAATTGAATCATTGAAAGAGAACAAAGGACA AGATGAATCAAATGAAGAAGAAGAAGAAGAAGAAGAAGAAGAAGCAAGAG ACCAACCTGATGGCGTTGGAGCTTTGGAGTGGCTGAACTTGAGCTTGGGA AGGAACAAACAGCTTTTAACTGAATCACAAAGATCCGCAGCTTCAACCAA GACTTTTTCATGCAACTTCTGTAAGAGGGTATTCTATAGTTCACAAGCAT TGGGAGGCCATCAAAATGCTCACAAGAGAGAGAGAAGTGCAGCCAGAAGA CACCAAGCCCACAAAATGATGACTCTGCTTGGTCTTCCAATTCATAATTC TATGGTTAGATCACTTGGTGTTCAACCACATTCACTAGTGCA…	ATGATTTTTCAAGGAGAACAAATTGAATCATTGAAAGAGAACAAAGGACA AGATGAATCAAATGAAGAAGAAGAAGAAGAAGAAGAAGAAGAAGCAAGAG ACCAACCTGATGGCGTTGGAGCTTTGGAGTGGCTGAACTTGAGCTTGGGA AGGAACAAACAGCTTTTAACTGAATCACAAAGATCCGCAGCTTCAACCAA GACTTTTTCATGCAACTTCTGTAAGAGGGTATTCTATAGTTCACAAGCAT TGGGAGGCCATCAAAATGCTCACAAGAGAGAGAGAAGTGCAGCCAGAAGA CACCAAGCCCACAAAATGATGACTCTGCTTGGTCTTCCAATTCATAATTC TATGGTTAGATCACTTGGTGTTCAACCACATTCACTAGTGCA…
Cla97C02G033550.1	MMEDNEETAELRDTQKPGESSSTKINRNESIANENLAKGWLNLSLGGNFQPSNGIDSDSQPLMNNPNNSNAKMFSCNFCMRKFYSSQALGGHQNAHKRERGAARRYQFQRIMAMMGLPPLMNNAANLMVRSLCVRPHSLLLQRPNRESHGHGGSAATVARFDSAATATSAVACSSEDDLMDITWPGSFRLNTQQMEPPMKLDLNLKL	ATGATGGAAGATAATGAAGAAACAGCAGAATTAAGAGATACCCAAAAGCC AGGTGAATCAAGTTCAACCAAAATCAATAGAAATGAATCAATAGCAAATG AAAATCTTGCAAAAGGGTGGCTGAATTTGAGCTTGGGTGGGAATTTTCAG CCCTCAAATGGCATAGATTCTGATTCTCAGCCATTGATGAACAACCCAAA CAATTCAAATGCAAAGATGTTTTCTTGTAACTTCTGTATGAGGAAATTCT ACAGCTCACAAGCATTGGGAGGCCACCAAAATGCTCACAAAAGGGAGAGA GGAGCAGCAAGAAGATACCAATTTCAAAGAATAATGGCCATGATGGGTTT GCCTCCATTAATGAATAATGCTGCTAATTTAATGGTAAGATC…	ATGATGGAAGATAATGAAGAAACAGCAGAATTAAGAGATACCCAAAAGCC AGGTGAATCAAGTTCAACCAAAATCAATAGAAATGAATCAATAGCAAATG AAAATCTTGCAAAAGGGTGGCTGAATTTGAGCTTGGGTGGGAATTTTCAG CCCTCAAATGGCATAGATTCTGATTCTCAGCCATTGATGAACAACCCAAA CAATTCAAATGCAAAGATGTTTTCTTGTAACTTCTGTATGAGGAAATTCT ACAGCTCACAAGCATTGGGAGGCCACCAAAATGCTCACAAAAGGGAGAGA GGAGCAGCAAGAAGATACCAATTTCAAAGAATAATGGCCATGATGGGTTT GCCTCCATTAATGAATAATGCTGCTAATTTAATGGTAAGATC…
Cla97C07G138870.1	MDFPIPEPSPSETSTIISASESSPPCPKGDRITDQINPNSQLGLDLSLSNKDSDHGSNPELNLIDCFDVNLTTEPTDTETEPRVFSCNYCQRKFYSSQALGGHQNAHKRERTLAKRTQRVGSASNFGLAHRYSSLASLPLHGSFSRSLGIQAHSMVHKPSSLHVSAIGSSGIYGHSGWSRQPLDQHPAIGRLMQGNSHVGSLRGISSNTGAARFQGVKKFSPAADTEAPPPLGGFWWDGGGGGGFSHLKMKPKQDELLKLDLSLKL	ATGGATTTTCCAATACCAGAACCATCCCCTTCTGAAACTTCAACAATCAT CTCTGCTTCAGAGTCTTCTCCACCATGTCCAAAGGGGGATCGAATAACAG ACCAAATTAACCCTAATTCTCAACTGGGTTTGGATCTGAGCCTTTCTAAT AAAGATTCCGATCATGGGTCGAACCCAGAACTCAATCTAATCGACTGTTT CGATGTGAATTTAACAACAGAACCTACAGATACAGAAACAGAGCCCAGGG TTTTCTCTTGCAACTATTGCCAGAGGAAATTTTACAGTTCTCAAGCTCTT GGGGGACACCAAAATGCCCACAAGCGAGAGAGGACTTTAGCAAAGAGGAC TCAACGGGTCGGGTCGGCCTCTAATTTCGGGCTTGCTCATCG…	ATGGATTTTCCAATACCAGAACCATCCCCTTCTGAAACTTCAACAATCAT CTCTGCTTCAGAGTCTTCTCCACCATGTCCAAAGGGGGATCGAATAACAG ACCAAATTAACCCTAATTCTCAACTGGGTTTGGATCTGAGCCTTTCTAAT AAAGATTCCGATCATGGGTCGAACCCAGAACTCAATCTAATCGACTGTTT CGATGTGAATTTAACAACAGAACCTACAGATACAGAAACAGAGCCCAGGG TTTTCTCTTGCAACTATTGCCAGAGGAAATTTTACAGTTCTCAAGCTCTT GGGGGACACCAAAATGCCCACAAGCGAGAGAGGACTTTAGCAAAGAGGAC TCAACGGGTCGGGTCGGCCTCTAATTTCGGGCTTGCTCATCG…
Cla97C02G033740.1	MALEALNSPSSTFPLNDNSLDHDPWIQRSKRSKRPRFDSDDEYLAFCLLMLARGRIPDSDSATNEVSKPSPSPPPPLLKLAYTCSVCNKAFSSYQALGGHKASHRKSDGCGAGENVSAVISTTVSSSSVGGGRTHQCSICFKCFPTGQALGGHKRRHYDGGSGNNSNSATAAGSDGNGSSLTQTHLRNFDLNVPAMPELWPGFAAGDRQQKSQSQSQTQSQYSAEQEVESPHPLKKPRLLLPME	ATGGCCTTAGAAGCCCTCAATTCTCCCTCTTCTACCTTCCCCCTCAATGA TAATTCCCTTGATCATGACCCTTGGATCCAGCGATCCAAGCGTTCCAAAC GCCCCCGCTTCGACTCCGACGATGAATATCTAGCTTTTTGCCTCCTTATG CTCGCTCGTGGCAGAATTCCAGATTCAGATTCTGCCACCAACGAGGTTTC TAAGCCATCCCCATCTCCGCCTCCGCCTCTTTTGAAATTGGCTTATACTT GTAGTGTTTGTAACAAGGCCTTTTCTTCCTACCAAGCCCTTGGTGGTCAC AAGGCTAGTCACCGGAAATCCGACGGCTGCGGCGCCGGCGAGAATGTCTC GGCGGTGATTTCTACCACCGTGTCTAGCTCTTCTGTTGGCGG…	ATGGCCTTAGAAGCCCTCAATTCTCCCTCTTCTACCTTCCCCCTCAATGA TAATTCCCTTGATCATGACCCTTGGATCCAGCGATCCAAGCGTTCCAAAC GCCCCCGCTTCGACTCCGACGATGAATATCTAGCTTTTTGCCTCCTTATG CTCGCTCGTGGCAGAATTCCAGATTCAGATTCTGCCACCAACGAGGTTTC TAAGCCATCCCCATCTCCGCCTCCGCCTCTTTTGAAATTGGCTTATACTT GTAGTGTTTGTAACAAGGCCTTTTCTTCCTACCAAGCCCTTGGTGGTCAC AAGGCTAGTCACCGGAAATCCGACGGCTGCGGCGCCGGCGAGAATGTCTC GGCGGTGATTTCTACCACCGTGTCTAGCTCTTCTGTTGGCGG…
Cla97C05G102250.1	MALEALNSPTTPSPALHYDDPSLNSLESWSKRKRTKRPRGFDNPPTEEEYLALCLIMLARGGATATTADSDNRLEYEVPIPAQPISVVKLSYKCSVCNKAFSSYQALGGHKASHRKSATGEDHSTSSTTTTSATATATATASVGGGKSHECSICHKSFPTGQALGGHKRCHYDGGLGNNNNSNNHIQSHNNAAAPAAVTSSEGVGSTHTQSHSHRDFDLNLPALPELSPGFFISAGDDEVQSPLPLKKPRILTIPKIEISQN	ATGGCTCTTGAAGCTCTGAATTCTCCAACAACTCCATCACCGGCGCTTCA CTACGACGACCCAAGCCTCAATTCGTTGGAGTCTTGGTCTAAGAGGAAGA GGACTAAGCGTCCACGTGGTTTCGACAACCCTCCTACAGAGGAAGAGTAT TTAGCGCTATGTCTTATCATGCTTGCTCGCGGTGGCGCCACCGCTACTAC CGCCGACTCTGACAACCGACTTGAATATGAAGTTCCGATTCCGGCTCAAC CCATATCGGTTGTTAAACTTAGCTACAAGTGCTCTGTTTGTAACAAGGCT TTTTCATCTTACCAAGCTTTGGGCGGACATAAAGCCAGCCATAGAAAATC AGCTACAGGGGAAGACCATTCCACTTCCTCCACCACAACTAC…	ATGGCTCTTGAAGCTCTGAATTCTCCAACAACTCCATCACCGGCGCTTCA CTACGACGACCCAAGCCTCAATTCGTTGGAGTCTTGGTCTAAGAGGAAGA GGACTAAGCGTCCACGTGGTTTCGACAACCCTCCTACAGAGGAAGAGTAT TTAGCGCTATGTCTTATCATGCTTGCTCGCGGTGGCGCCACCGCTACTAC CGCCGACTCTGACAACCGACTTGAATATGAAGTTCCGATTCCGGCTCAAC CCATATCGGTTGTTAAACTTAGCTACAAGTGCTCTGTTTGTAACAAGGCT TTTTCATCTTACCAAGCTTTGGGCGGACATAAAGCCAGCCATAGAAAATC AGCTACAGGGGAAGACCATTCCACTTCCTCCACCACAACTAC…
Cla97C08G160110.1	MALRALNSPTMAAPPPFHFDDVSFLQPLKPWAKRKRSRRPSLDDSPSEEEYLALCLIMLARGGDPRSLPEPATAPKSAYKCPLCDKVFSSYQALGGHKTSHRKPATADDQSTSLSGTTSNTTSNSSGRAHVCNVCHKSFPTGQALGGHKRRHYDGGASTAANHQSYSGMTLTSSEGVGSTHTISHSHRNFDLNIPASPALSPKLFFPGDEEVESPLPTKKPRFLWMPEPEISLS	ATGGCACTCCGAGCTCTCAATTCCCCCACCATGGCCGCCCCTCCTCCCTT TCACTTCGATGATGTCTCCTTCCTTCAGCCACTCAAGCCCTGGGCAAAGC GCAAGCGTTCCCGCCGCCCATCTCTCGATGATTCTCCCTCTGAAGAAGAG TATCTTGCTCTCTGTCTCATCATGCTCGCCCGCGGCGGCGACCCCCGTTC CCTACCGGAGCCTGCCACCGCCCCCAAGTCTGCCTACAAGTGCCCCCTTT GCGATAAGGTTTTTTCCTCTTACCAAGCTCTGGGTGGTCACAAGACTAGT CACCGGAAACCCGCCACCGCCGACGACCAGTCCACGTCGCTTTCTGGCAC CACGTCCAACACCACATCTAACTCCAGTGGAAGGGCTCATGT…	ATGGCACTCCGAGCTCTCAATTCCCCCACCATGGCCGCCCCTCCTCCCTT TCACTTCGATGATGTCTCCTTCCTTCAGCCACTCAAGCCCTGGGCAAAGC GCAAGCGTTCCCGCCGCCCATCTCTCGATGATTCTCCCTCTGAAGAAGAG TATCTTGCTCTCTGTCTCATCATGCTCGCCCGCGGCGGCGACCCCCGTTC CCTACCGGAGCCTGCCACCGCCCCCAAGTCTGCCTACAAGTGCCCCCTTT GCGATAAGGTTTTTTCCTCTTACCAAGCTCTGGGTGGTCACAAGACTAGT CACCGGAAACCCGCCACCGCCGACGACCAGTCCACGTCGCTTTCTGGCAC CACGTCCAACACCACATCTAACTCCAGTGGAAGGGCTCATGT…
Cla97C06G125210.1	MASAKRCHYEVLGLHIDCTADEIRSAYRKLALQRHPDKLVQSGLSQADATAQFQELQHAYEVLSDPKERAWYDSHRSQILFSDAGSVNSNSVVPNLFPFFSNTVYSGYSDSGRGFYKIYSDLFDKIYGNEINFAKKLGLRLDMVREAPVMGNLDSPYTQVTAFYNYWLGFCTVMDFCWADQYDVMAGPNRKSRRLMEEDNKKLRKKAKREYNETVRGLAEFVKKRDKRVIDMAMKRNMEMEKKKEEERERKKRLEREKMEKLRAYEEPEWAKVEEVEEDEEDGFEEENRRGKELYCVLCGKKFKSEKQWKNHEQSKKHREKVAEFKESLEDEDESEEFVDEGEGEEETTLLDDEVDKLGEELKESFDIEEAKIESGGELSGSEYNDVHEVDGSDMVAEA…	ATGGCGTCCGCCAAGCGATGCCATTACGAGGTACTCGGCCTCCACATCGA CTGCACCGCCGACGAGATTCGATCGGCGTACCGGAAGCTAGCCCTCCAGC GCCACCCCGATAAGCTCGTCCAGTCCGGTTTGTCGCAAGCTGATGCCACC GCTCAGTTTCAAGAGCTCCAGCACGCGTATGAGGTCCTCTCCGATCCTAA AGAACGAGCCTGGTACGATTCTCATCGTTCTCAAATCCTCTTTTCTGATG CTGGATCGGTTAATTCCAACTCTGTTGTTCCCAATCTCTTTCCGTTCTTC TCCAATACCGTTTATTCTGGCTATTCGGATTCTGGACGAGGGTTCTATAA GATCTATTCTGACCTTTTTGATAAAATTTACGGTAATGAGAT…	ATGGCGTCCGCCAAGCGATGCCATTACGAGGTACTCGGCCTCCACATCGA CTGCACCGCCGACGAGATTCGATCGGCGTACCGGAAGCTAGCCCTCCAGC GCCACCCCGATAAGCTCGTCCAGTCCGGTTTGTCGCAAGCTGATGCCACC GCTCAGTTTCAAGAGCTCCAGCACGCGTATGAGGTCCTCTCCGATCCTAA AGAACGAGCCTGGTACGATTCTCATCGTTCTCAAATCCTCTTTTCTGATG CTGGATCGGTTAATTCCAACTCTGTTGTTCCCAATCTCTTTCCGTTCTTC TCCAATACCGTTTATTCTGGCTATTCGGATTCTGGACGAGGGTTCTATAA GATCTATTCTGACCTTTTTGATAAAATTTACGGTAATGAGAT…
Cla97C09G165510.1	MSHPAKSELETTNINSLADELPWLQDPSDSKDTSLELVSLDLRLSNKDLGGSLMPEELNLMDSFDADNLPNNSSYYQGVEAAAKPRVFSCNYCPRKFFSSQALGGHQNAHSRERKIAKTGNKLVTNSTGCKYSSVSSLPLQGFNRSLGIQARPMIHKPFSHAPVFGSFHPLQLQVWERESVYTQVAAGQWPSQENYLSGASSVPPTSSGEACCDAGQTLSFNSDSFLDSKRTHNDLHKLDCLDLSLRL	ATGAGTCATCCTGCAAAATCAGAGCTAGAAACTACCAACATCAACTCGTT AGCAGATGAACTTCCATGGCTGCAAGATCCAAGCGACTCAAAAGACACAA GCCTTGAACTTGTTTCCCTCGATTTAAGGCTCTCAAACAAGGATTTGGGT GGGAGTTTGATGCCAGAAGAGCTGAACCTTATGGACTCTTTTGACGCTGA TAATTTACCAAACAACAGTTCTTACTACCAAGGCGTAGAAGCAGCAGCTA AGCCTCGAGTTTTCTCATGCAATTATTGCCCGAGGAAGTTCTTTAGTTCG CAGGCACTTGGAGGCCACCAAAATGCTCATAGTCGAGAGAGGAAGATAGC TAAAACAGGCAATAAATTGGTTACCAATTCAACTGGGTGCAA…	ATGAGTCATCCTGCAAAATCAGAGCTAGAAACTACCAACATCAACTCGTT AGCAGATGAACTTCCATGGCTGCAAGATCCAAGCGACTCAAAAGACACAA GCCTTGAACTTGTTTCCCTCGATTTAAGGCTCTCAAACAAGGATTTGGGT GGGAGTTTGATGCCAGAAGAGCTGAACCTTATGGACTCTTTTGACGCTGA TAATTTACCAAACAACAGTTCTTACTACCAAGGCGTAGAAGCAGCAGCTA AGCCTCGAGTTTTCTCATGCAATTATTGCCCGAGGAAGTTCTTTAGTTCG CAGGCACTTGGAGGCCACCAAAATGCTCATAGTCGAGAGAGGAAGATAGC TAAAACAGGCAATAAATTGGTTACCAATTCAACTGGGTGCAA…
Cla97C08G157050.1	MESSTPPPPKTASHNQEQNDDELEENYHHVRRGIPAEELNLIEGLKMGSSEPRVFSCNFCQRKFYSSQALGGHQNAHKRERTLAKRGGQRFPAFGGYHHYAAAPSFPLPGGPNNRSLGIQVHAMVHKPSHHAPVSSSSNFGILYARSYGWSRTPIHQQPAIGKLPLMNAGHTINHTTGFPPRGCSSVGRFDFDVVRSTAATADDTHKVLDLSLKL	ATGGAGTCCTCAACCCCTCCACCTCCAAAAACGGCGTCGCATAATCAGGA ACAAAACGACGACGAATTAGAGGAAAACTACCACCATGTCCGCCGTGGGA TTCCGGCGGAGGAGCTGAATCTCATCGAAGGCTTGAAAATGGGTTCATCG GAGCCGAGGGTATTTTCGTGTAATTTTTGTCAAAGGAAATTTTATAGCTC ACAAGCACTTGGAGGCCATCAAAATGCTCATAAAAGAGAGAGAACGTTGG CTAAAAGAGGCGGTCAACGCTTTCCGGCATTCGGTGGCTACCACCACTAT GCGGCGGCGCCGTCTTTTCCACTTCCCGGTGGTCCCAACAACAGATCGCT TGGAATTCAAGTTCACGCGATGGTACATAAACCGTCTCACCA…	ATGGAGTCCTCAACCCCTCCACCTCCAAAAACGGCGTCGCATAATCAGGA ACAAAACGACGACGAATTAGAGGAAAACTACCACCATGTCCGCCGTGGGA TTCCGGCGGAGGAGCTGAATCTCATCGAAGGCTTGAAAATGGGTTCATCG GAGCCGAGGGTATTTTCGTGTAATTTTTGTCAAAGGAAATTTTATAGCTC ACAAGCACTTGGAGGCCATCAAAATGCTCATAAAAGAGAGAGAACGTTGG CTAAAAGAGGCGGTCAACGCTTTCCGGCATTCGGTGGCTACCACCACTAT GCGGCGGCGCCGTCTTTTCCACTTCCCGGTGGTCCCAACAACAGATCGCT TGGAATTCAAGTTCACGCGATGGTACATAAACCGTCTCACCA…
Cla97C07G129150.1	MDNGAYMSNNGKQQEQQQQWGYVKEETFSSNNQFQWPAKNYGCNFCKREFKSAQALGGHMNVHRRDRARMRLLPSWVADNNNNNYYSYPNPNFSNFSPSCFTFRSSNKNSLSSSSQDQEKKAIGSCSWNNNYKPSLAPHDQEHVDDEVLHVLKKKKKNLVNLDLKMGNLGDDSSNEDLDLELHL	ATGGATAATGGAGCTTATATGAGCAACAATGGGAAGCAACAAGAACAACA ACAACAATGGGGTTATGTAAAAGAAGAAACTTTTTCAAGCAATAATCAGT TTCAATGGCCAGCAAAAAATTATGGTTGTAATTTTTGCAAGAGGGAATTC AAGTCAGCTCAAGCTCTTGGTGGGCATATGAATGTTCATAGAAGGGATAG AGCAAGAATGAGACTTTTGCCTTCTTGGGTGGCTGATAATAATAATAATA ATTATTATTCTTACCCTAACCCTAATTTTTCTAATTTCTCACCATCTTGT TTCACTTTCAGATCATCAAATAAAAATTCTTTGTCTTCTTCCTCACAAGA TCAAGAGAAGAAAGCAATTGGGAGTTGTTCATGGAACAATAA…	ATGGATAATGGAGCTTATATGAGCAACAATGGGAAGCAACAAGAACAACA ACAACAATGGGGTTATGTAAAAGAAGAAACTTTTTCAAGCAATAATCAGT TTCAATGGCCAGCAAAAAATTATGGTTGTAATTTTTGCAAGAGGGAATTC AAGTCAGCTCAAGCTCTTGGTGGGCATATGAATGTTCATAGAAGGGATAG AGCAAGAATGAGACTTTTGCCTTCTTGGGTGGCTGATAATAATAATAATA ATTATTATTCTTACCCTAACCCTAATTTTTCTAATTTCTCACCATCTTGT TTCACTTTCAGATCATCAAATAAAAATTCTTTGTCTTCTTCCTCACAAGA TCAAGAGAAGAAAGCAATTGGGAGTTGTTCATGGAACAATAA…
Cla97C09G170040.1	MFASTMSNSTSLSEEASVSSTTRVHPEFTCLNPLLPSFSDVHHPPQKLKKKRSLPGNPDPDAEVIALSPKTLLATNRFVCEICNKGFQRDQNLQLHRRGHNLPWKLKQRNSKEVKKKAYVCPEPSCVHHHPSRALGDLTGIKKHYCRKHGEKKWKCDKCSKVYAVQSDWKAHSKTCGTREYRCDCGTLFSRKDSFITHRAFCDALAEESARLSANQLAMAAAAAAASGATDININSSSTTAADQSLFPYGNHHQFSNSTLSLPPPPPLSQTHMSLNPWDHPQNPNPNHTLQIIKPEDSNSHSSHSHNFHQIPNLPLSNSSSANNPFGLIQDHHHQKVGSSSSSSMITSPFRNLHVSVHPGSNVATSAHLSATALLQKAATVGVGAAKSGHHQPESVGHM…	ATGTTTGCTTCAACAATGTCCAATTCAACTTCTTTGTCTGAAGAAGCTAG TGTCTCTTCTACCACAAGAGTCCACCCTGAATTCACCTGCTTAAACCCTC TCCTTCCATCTTTTTCTGATGTTCACCACCCTCCACAAAAGCTCAAGAAG AAACGAAGCCTCCCCGGTAACCCAGGTATGCCAAAATTCACAAAATAGCG TTTCTATTTCTCGTTTCTTGTTTCTGATTTATAATAACAAATAATAATAA TAATCACAATAAATTGAATTTTGTTTGTTTGTTTTTTTAACTTCTTGCAT ATAAGAAACAAACAATAATGACCAAAACTACAAGATATTGCTTAATGTTT TTCGAGATTAACGATCGAGAATTGTATGTGTGCAGACCCGGA…	ATGTTTGCTTCAACAATGTCCAATTCAACTTCTTTGTCTGAAGAAGCTAG TGTCTCTTCTACCACAAGAGTCCACCCTGAATTCACCTGCTTAAACCCTC TCCTTCCATCTTTTTCTGATGTTCACCACCCTCCACAAAAGCTCAAGAAG AAACGAAGCCTCCCCGGTAACCCAGACCCGGATGCGGAAGTGATAGCGCT TTCGCCGAAAACACTACTAGCAACAAATAGATTTGTGTGTGAGATTTGCA ACAAGGGTTTCCAAAGGGATCAAAATTTGCAGTTGCATAGGAGAGGGCAC AATTTACCATGGAAATTGAAGCAAAGAAACAGCAAAGAAGTGAAGAAGAA AGCCTATGTTTGTCCAGAACCAAGTTGTGTTCATCATCATCC…
Cla97C01G022180.1	MPEVWCTLKRSLSCTKSFLCDVHEPEASGDSNAKERTERDPSGCLRSKSNLRDIICGSKRHSQKPSPSSSSRSMAASEVLHTMIHEIEAQIKRDNFSVPQEEKTRLKLHKSSVTRNGHACFAAFDRINQFNDGYELICQECGGVFKNSDAVESHHLSKHAVRELEQGDSSREVIQLICKRNWPMSKSHHIEKVFKVRNSPRTQSLFEEYREMVKSKASKLEKKNPRCLVDGNELLRFHGTTIACSLAAADGSPILCNLVNCGVCQILRHGLNGAFTCATSGKAFEAIAMNEEDVGLRRALMLCRVIAGRIEEDEENADSGFDSSGRETGQNSKLEELYVFNSKAVLPCFVVTYKR	ATGCCAGAAGTTTGGTGTACTCTGAAGAGATCATTATCCTGCACCAAATC ATTCCTTTGTGATGTTCATGAACCAGAAGCCAGTGGTGATTCAAACGCCA AGGAAAGAACAGAACGAGATCCATCTGGATGTTTAAGGTCTAAATCTAAC CTCAGAGACATCATTTGTGGAAGCAAAAGACACTCGCAGAAGCCATCGCC AAGTTCTAGCTCGAGATCAATGGCGGCCAGTGAAGTTCTCCACACCATGA TCCATGAAATTGAAGCCCAAATCAAAAGAGATAACTTCTCAGTTCCCCAA GAAGAAAAGACCCGTCTTAAACTCCACAAAAGTTCTGTTACAAGAAATGG CCATGCCTGTTTTGCAGCTTTTGACAGAATTAACCAATTCAA…	ATGCCAGAAGTTTGGTGTACTCTGAAGAGATCATTATCCTGCACCAAATC ATTCCTTTGTGATGTTCATGAACCAGAAGCCAGTGGTGATTCAAACGCCA AGGAAAGAACAGAACGAGATCCATCTGGATGTTTAAGGTCTAAATCTAAC CTCAGAGACATCATTTGTGGAAGCAAAAGACACTCGCAGAAGCCATCGCC AAGTTCTAGCTCGAGATCAATGGCGGCCAGTGAAGTTCTCCACACCATGA TCCATGAAATTGAAGCCCAAATCAAAAGAGATAACTTCTCAGTTCCCCAA GAAGAAAAGACCCGTCTTAAACTCCACAAAAGTTCTGTTACAAGAAATGG CCATGCCTGTTTTGCAGCTTTTGACAGAATTAACCAATTCAA…
Cla97C11G219330.1	METHYNHNLFDRRPIVKNKSPPVKWIKEWVPQDVVATGGKCFLLKWVPEDTLKALKEKAKQSEAPEPEPEPTTEVLFLCSYEGCGKTFIDAGALRKHSHIHGERQYVCHYEGCGKKFLDSSKLKRHFLIHTGERDFVCPHEGCGKAFSLDFNLRSHMKTHSQENYHICPYADCGKRFAHEYKLKNHITSHHEKNVTAEVVKYTPPSEKQTKVSKPSGGAYASASSDRPYACPYEGCEKAYIHEYKLKLHLRREHPGHLVEDNGNAPHNGENEVEASDQDGYGGKRANVKNQKQNKPKPNLKLPPSKMSQRKGTTTPSPAPMNAVKKSWPVKEENYEEEDSEETEEEDRENVEEGWRYAENEDDDEETEYED	ATGGAGACTCACTATAATCACAATCTATTCGACAGGCGACCCATTGTGAA GAACAAGTCTCCTCCTGTCAAGTGGATCAAAGAATGGTAATCTCATTCTT CACTTTCTCTTTTCCCGCCAGATAATTCTAATTTTTTTAAGCTACCATCG ACTTTTCTCTGCTTAGGGCTTAATTTAAGAACTATAACTATCTAATTTCC ACAACCATCTTCGATAGGAGAACAACAGTTAATTTAATTTAGGAACTATA CTTGTAGTTTCTATCACGGCCTAGGTTGAAATCAAGGGATTGAACTGGGT TTCTTTCGTTTATAGTAGCATTCAAAGAATGAGAAAGACAATCAAATGAA ATACACTCGAATCGGAAAATTTTATAAATGTAATCATGCCCG…	ATGGAGACTCACTATAATCACAATCTATTCGACAGGCGACCCATTGTGAA GAACAAGTCTCCTCCTGTCAAGTGGATCAAAGAATGGGTCCCCCAAGATG TTGTTGCGACTGGAGGAAAGTGCTTTCTTTTGAAATGGGTTCCAGAGGAT ACATTAAAGGCATTAAAGGAGAAGGCAAAACAGTCAGAGGCACCAGAACC TGAACCAGAACCCACCACTGAAGTGCTTTTCCTTTGTAGCTATGAAGGCT GTGGAAAAACATTTATTGATGCAGGTGCTTTGAGGAAGCATTCTCATATT CATGGGGAGAGGCAATATGTTTGTCACTATGAGGGCTGTGGAAAGAAATT TTTGGATAGTTCAAAGTTGAAAAGACACTTCCTTATTCATAC…
Cla97C11G218870.1	MAETGKDNQNCPSEASSISATSDSGSGRPVTMKMEMVVADEIDSGDPQSQESNSRLLLDLKLSNDENSGNGTPEILNSKRIVPAAAVAVAVTVDSSSSQGHTNNDLCSNSKSRVFSCNFCKREFSTSQALGGHQNAHKQERAMAKRRQGMELGSGASVSGPPYLASYYSPYSALSPHSLYGSSLGKSLGIRMDSMIHKPSYRWLGSPALQFHGGVDGGWASRAVVVNSHNNNNNNNNNSKLLAFERLKMEGIQAHNGGFRLSTAINAAESMRRFEEDGTISIPSLNRSDPPVLKMDHHVEESHELDLSLKL	ATGGCTGAAACTGGAAAAGATAATCAAAATTGCCCTTCTGAAGCTTCTAG CATCTCTGCCACGTCCGACAGCGGCAGCGGCAGACCGGTGACGATGAAGA TGGAGATGGTTGTTGCCGATGAAATCGACAGCGGTGATCCGCAGTCGCAG GAGTCGAACTCACGGCTGTTGTTGGATCTCAAGCTTTCTAACGATGAGAA TTCCGGCAACGGCACGCCGGAGATTTTGAACTCCAAGAGGATAGTACCGG CAGCAGCGGTGGCGGTGGCGGTGACGGTGGATTCTTCTTCTTCTCAAGGT CATACAAATAATGATTTATGTTCAAATTCAAAATCTAGGGTTTTTTCATG CAACTTTTGCAAGAGGGAATTTTCCACCTCCCAAGCCCTAGG…	ATGGCTGAAACTGGAAAAGATAATCAAAATTGCCCTTCTGAAGCTTCTAG CATCTCTGCCACGTCCGACAGCGGCAGCGGCAGACCGGTGACGATGAAGA TGGAGATGGTTGTTGCCGATGAAATCGACAGCGGTGATCCGCAGTCGCAG GAGTCGAACTCACGGCTGTTGTTGGATCTCAAGCTTTCTAACGATGAGAA TTCCGGCAACGGCACGCCGGAGATTTTGAACTCCAAGAGGATAGTACCGG CAGCAGCGGTGGCGGTGGCGGTGACGGTGGATTCTTCTTCTTCTCAAGGT CATACAAATAATGATTTATGTTCAAATTCAAAATCTAGGGTTTTTTCATG CAACTTTTGCAAGAGGGAATTTTCCACCTCCCAAGCCCTAGG…
Cla97C04G079800.1	MIGNTATSASPVLPSSEPYSCLENGNNNNNSKRKRRPAGTPDPDAEVVSLSPKTLLESDRYVCEICNQGFQRDQNLQMHRRRHKVPWKLLKRETPVVRKRVFVCPEPTCLHHDPCHALGDLVGIKKHFRRKHSNHKQWVCEKCSKGYAVQSDYKAHLKTCGTRGHSCDCGRVFSRVESFIEHQDACNMGHLRQESQTIQPAACLSRTASSPSPSSDTNFSSAAPNNWPALVAPPTLKPVDAIFLVPTDDSNNNTNNDHNLDLKLSTASNGVEGRSNNKGSSTKLQLSIGSFDFGDKKKMLKLDDEKKGGFRGGAGDVREEAREELRVAMAEKAYAEEARQQAKRQIEMAEEEFGNAKRMRQQAQAELDKATALKQAAIKQINSTILEITCQACQKQFQA…	ATGATAGGCAATACGGCCACCTCGGCCTCCCCAGTTCTTCCTTCCTCGGA ACCTTACTCTTGCTTAGAAAATGGAAACAACAACAACAACAGCAAGAGGA AAAGAAGGCCTGCAGGCACCCCAGGTAGGCTGTAATATAATGTTTTTGAT TTAGGTTTAAGGAATTAAAATCAGTTGGAGGATTAATAATAATAATAATA ATAATAATAATAATAATAATAATAATAATGTGTGTGCACTGCAGATCCGG ATGCAGAGGTGGTGTCTCTATCCCCAAAAACACTTCTAGAATCGGACCGG TACGTGTGCGAGATCTGCAACCAAGGGTTCCAGAGGGACCAGAACCTGCA GATGCACAGGCGACGGCATAAGGTCCCTTGGAAGCTGCTGAA…	ATGATAGGCAATACGGCCACCTCGGCCTCCCCAGTTCTTCCTTCCTCGGA ACCTTACTCTTGCTTAGAAAATGGAAACAACAACAACAACAGCAAGAGGA AAAGAAGGCCTGCAGGCACCCCAGATCCGGATGCAGAGGTGGTGTCTCTA TCCCCAAAAACACTTCTAGAATCGGACCGGTACGTGTGCGAGATCTGCAA CCAAGGGTTCCAGAGGGACCAGAACCTGCAGATGCACAGGCGACGGCATA AGGTCCCTTGGAAGCTGCTGAAGAGGGAGACTCCTGTTGTGCGGAAGAGG GTTTTCGTATGCCCGGAACCCACCTGCCTGCACCACGACCCTTGCCACGC CCTCGGCGACCTCGTTGGCATCAAGAAGCACTTCCGAAGGAA…
Cla97C04G077240.1	MLADLSSPSLPCFEPLSNCFENNGTNNKRKRRPAGTPDPDAEVVSLSPKTLLESDRYVCEICNQGFQRDQNLQMHRRRHKVPWKLLKRTEATAVVRKRVFVCPEPSCLHHNPTHALGDLVGIKKHFRRKHSNHKQWVCEKCSKGYAVQSDYKAHLKTCGTRGHSCDCGRVFSRVESFIEHQDSCKLGHHQQQSEQKIPCLSRTASSPTPSPSSDTNFSFLKQNQTFSTTIDHHHHDGADKYSTKTTIIPQRIISHNHHQNLDLQLSTNSTSIHVSVSPKRHENYSTHLQLSIGSCNYGEKNDHDSNSNNHDDDEKLGFLRLKEEAKEQMRVAMEEKAVAEEARNEAKKQIELAEKELVNAKRMRQQAQAELQRALALKEHAIKKINSTILQITCQVCRQ…	ATGCTGGCTGATCTCTCTTCTCCTTCACTTCCTTGTTTTGAGCCTTTGTC TAATTGCTTTGAAAACAATGGAACCAATAACAAAAGAAAAAGAAGACCTG CTGGAACTCCAGGTGCGTTTTTTTACATCATATATATATATAGTTTCAGA TTGGTTAGTTATGAGTAATATTCATAATGGTTAGATTGATCATTTTTGAA TTGCTTGTAATAATTCAAACTAATATAAAATCAAGCTTCAACCCTTTTTT TTATTCTTTGACTATAATTCAATTCAATGAATCCATGTCTTATCGATTGA GTTATGTTTTATTGATAGACCCCGATGCAGAGGTCGTTTCTCTCTCTCCA AAAACTCTATTGGAATCAGATCGTTACGTATGTGAGATCTGC…	ATGCTGGCTGATCTCTCTTCTCCTTCACTTCCTTGTTTTGAGCCTTTGTC TAATTGCTTTGAAAACAATGGAACCAATAACAAAAGAAAAAGAAGACCTG CTGGAACTCCAGACCCCGATGCAGAGGTCGTTTCTCTCTCTCCAAAAACT CTATTGGAATCAGATCGTTACGTATGTGAGATCTGCAATCAAGGGTTTCA AAGAGATCAGAATCTACAGATGCATCGACGTCGACACAAGGTGCCATGGA AGTTATTGAAAAGAACGGAGGCGACGGCCGTAGTGAGAAAACGGGTGTTC GTTTGCCCGGAACCGAGCTGCTTACACCATAACCCTACTCATGCTTTGGG GGATTTGGTAGGGATAAAGAAGCACTTTAGAAGAAAACATAG…
Cla97C01G007170.1	MLKPSTSSSSGGLPLPPPLPPPNSDHAITSKRKRRPAGTPDPDAEVVSLSPKTLLESDRYVCEICNQGFQRDQNLQMHRRRHKVPWKLLKRAETAESVKKKVFVCPEPTCLHHDPCHALGDLVGIKKHFRRKHSNQKQWVCDKCSKAYAVHSDFKAHLKTCGTRGHSCDCGRVFSRVESFIEHQDTCNLRQMRSDQLQPVVPPLPPPLLLQPYSRSVSYTGASTSNDHSFQMATPLRGFPILSSNSDRNININLPDHHDLELHLSSPSSAFLKLSIGSNKEPNDECQLELAIAEKAYADEARREAKRQIEIAEVEFANAKMIRQQAQAELEKARILKEEASRKMSSTIMEITCQTCRLHFHMSSAAPEETSLAISYMSSATTEGDGE	ATGTTGAAACCTTCAACTTCTTCTTCTTCTGGTGGTCTTCCTCTTCCTCC TCCTCTTCCTCCTCCCAATTCTGACCATGCCATCACCAGCAAAAGAAAAA GAAGACCCGCAGGAACTCCAGGTATAATTTTATATAATTTAATAATTCAA TTGGGTGGTTTTATTTTTGATAAATTAATAGATAAAATTGATTAGATCCG GATGCGGAAGTGGTTTCTTTATCCCCAAAAACGCTTCTTGAATCGGATCG GTATGTTTGTGAGATATGCAACCAAGGGTTTCAAAGGGATCAGAATCTTC AGATGCACCGGCGCCGCCACAAAGTGCCTTGGAAGTTACTAAAGAGAGCG GAGACGGCGGAGAGTGTGAAGAAAAAGGTGTTTGTTTGTCCG…	ATGTTGAAACCTTCAACTTCTTCTTCTTCTGGTGGTCTTCCTCTTCCTCC TCCTCTTCCTCCTCCCAATTCTGACCATGCCATCACCAGCAAAAGAAAAA GAAGACCCGCAGGAACTCCAGATCCGGATGCGGAAGTGGTTTCTTTATCC CCAAAAACGCTTCTTGAATCGGATCGGTATGTTTGTGAGATATGCAACCA AGGGTTTCAAAGGGATCAGAATCTTCAGATGCACCGGCGCCGCCACAAAG TGCCTTGGAAGTTACTAAAGAGAGCGGAGACGGCGGAGAGTGTGAAGAAA AAGGTGTTTGTTTGTCCGGAGCCGACGTGTCTTCACCATGACCCTTGCCA TGCTCTTGGTGATCTCGTCGGTATAAAAAAGCACTTCCGGAG…
Cla97C08G150370.1	MGSVEIPKWLKGLPFAPEFRPTDTEFADPIAYISKIEKEASAFGICKIIPPFPKPSKKYVISNLNKSLLRSTELSRDLNGANEGEVRAVFTTRHQELGQSVRKAKGVVQNPQFGVHKQVWQSGEVYTLEQFESKSKVFARSVLSGIKEPSPLVVESLFWKAASDKPIYVEYANDVPGSAFGEPEGKFRYFHRRRRKRNYYHRSKERSSEPKSEEMQTWTDSPCRDSEGISNRNDLNTSPEMLKPSTSTVSSEDVSHNSRGKSSDSCTNMEGTAGWRLSNSPWNLQVIARSPGSLTRYMPDDIPGVTSPMVYIGMLFSWFAWHVEDHELHSMNFLHVGSPKTWYSIPGDQAFAFEEVVRTQAYGGNVDHLAALTLLGEKTTLLSPEIVIASGIPCCRLIQ…	ATGGGTAGTGTCGAAATACCCAAATGGCTCAAAGGGTTGCCCTTCGCGCC GGAGTTTCGGCCGACTGATACTGAATTTGCCGACCCAATTGCTTACATAT CTAAAATTGAAAAGGAAGCTAGTGCTTTTGGGATTTGTAAGATTATCCCT CCATTCCCCAAGCCTTCCAAGAAATATGTCATTAGTAACTTGAACAAATC TCTTTTGAGGTCCACAGAGTTAAGTCGTGACCTAAATGGTGCAAACGAGG GAGAGGTTCGGGCTGTTTTTACTACTAGACATCAAGAATTGGGTCAGAGC GTTAGGAAAGCGAAAGGAGTAGTTCAAAATCCGCAGTTTGGAGTTCATAA ACAAGTATGGCAAAGTGGGGAGGTTTATACATTGGAGCAATT…	ATGGGTAGTGTCGAAATACCCAAATGGCTCAAAGGGTTGCCCTTCGCGCC GGAGTTTCGGCCGACTGATACTGAATTTGCCGACCCAATTGCTTACATAT CTAAAATTGAAAAGGAAGCTAGTGCTTTTGGGATTTGTAAGATTATCCCT CCATTCCCCAAGCCTTCCAAGAAATATGTCATTAGTAACTTGAACAAATC TCTTTTGAGGTCCACAGAGTTAAGTCGTGACCTAAATGGTGCAAACGAGG GAGAGGTTCGGGCTGTTTTTACTACTAGACATCAAGAATTGGGTCAGAGC GTTAGGAAAGCGAAAGGAGTAGTTCAAAATCCGCAGTTTGGAGTTCATAA ACAAGTATGGCAAAGTGGGGAGGTTTATACATTGGAGCAATT…
Cla97C03G054490.1	MAATAMAAEPTQEVLSWLKTLPLAPEYHPTLAEFQDPISYIFKIEKEASKFGICKIVPPVPPSPKKTVIVNFNKSLAARAPCSGSTNSKSPPTFTTRQQQIGFCPRKTRPVQKSVWQSGEYYTFQQFEAKAKNFEKSYLKKCAKKGGLSSLEIETLYWRATLDKPFSVEYANDMPGSAFVPVSAKIFREAGEGTTLGETAWNMRGVSRAKGSLLRFMKEEIPGVTSPMVYVAMMFSWFAWHVEDHDLHSLNYLHMGAGKTWYGVPRDAAVAFEEVVRVQGYGGEINPLVTFAVLGEKTTVMSPEVLVSAGVPCCRLVQNAGEFVVTFPRAYHTGFSHGFNCGEAANIATPEWLRVAKDAAIRRASINYPPMVSHYQLLYDLALSSRAPMCTGAEPRSSR…	ATGGCAGCAACAGCCATGGCTGCGGAGCCGACGCAAGAGGTACTTTCTTG GCTCAAAACCCTACCGTTGGCTCCTGAATATCATCCGACTTTGGCAGAGT TTCAAGATCCAATTTCATACATTTTCAAGATCGAAAAAGAGGCTTCCAAG TTTGGAATCTGCAAAATTGTGCCCCCTGTACCTCCTTCACCGAAGAAAAC TGTAATTGTCAATTTTAATAAGTCGCTTGCAGCTCGTGCCCCCTGTTCTG GCTCGACTAATTCCAAGTCTCCGCCTACATTCACAACTCGACAACAGCAG ATCGGGTTTTGCCCGCGGAAAACACGACCTGTTCAGAAATCAGTGTGGCA GAGCGGTGAGTACTATACATTTCAGCAATTTGAGGCTAAGGC…	ATGGCAGCAACAGCCATGGCTGCGGAGCCGACGCAAGAGGTACTTTCTTG GCTCAAAACCCTACCGTTGGCTCCTGAATATCATCCGACTTTGGCAGAGT TTCAAGATCCAATTTCATACATTTTCAAGATCGAAAAAGAGGCTTCCAAG TTTGGAATCTGCAAAATTGTGCCCCCTGTACCTCCTTCACCGAAGAAAAC TGTAATTGTCAATTTTAATAAGTCGCTTGCAGCTCGTGCCCCCTGTTCTG GCTCGACTAATTCCAAGTCTCCGCCTACATTCACAACTCGACAACAGCAG ATCGGGTTTTGCCCGCGGAAAACACGACCTGTTCAGAAATCAGTGTGGCA GAGCGGTGAGTACTATACATTTCAGCAATTTGAGGCTAAGGC…
Cla97C10G188350.1	MKVYWNGEEEEEEEEEEEEEEEEEEEEEEEEEERTKCSCKVCNREFNSIKALYGHMRSHPNRTWKGIQPPISISSSISSSLSSSSLPLPLPSWSLTAKRGRKGIGSVAVVAAVSSSSSASEVEPKSLFALIEAVSQQKEINVSSPPMKKMKKIELKKNDLDNSLICENGIHQLKEVKKLYKCNSCGKEFGSHQALGGHKSSHYKAKIQLLVSDLTRIPHERRMLNFDLNELPPKDDDDDNGNGEAKQA	ATGAAGGTTTATTGGAATGGTGAAGAAGAAGAAGAAGAAGAAGAAGAAGA AGAAGAAGAAGAAGAAGAAGAAGAAGAAGAAGAAGAAGAAGAAGAAGAAA GGACCAAATGTTCATGCAAAGTATGCAATAGGGAATTCAATTCCATCAAA GCATTGTATGGTCATATGAGGTCTCATCCCAATAGAACATGGAAGGGTAT CCAACCACCCATCTCCATCTCTTCCTCTATCTCGTCATCGTTATCGTCTT CGTCTTTGCCTTTGCCTTTGCCCAGCTGGTCCCTCACCGCCAAGAGGGGT CGTAAGGGTATCGGCTCTGTTGCTGTTGTTGCTGCCGTCTCCTCTTCTTC TTCAGCTTCTGAAGTTGAACCCAAATCTCTTTTTGCCCTAAT…	ATGAAGGTTTATTGGAATGGTGAAGAAGAAGAAGAAGAAGAAGAAGAAGA AGAAGAAGAAGAAGAAGAAGAAGAAGAAGAAGAAGAAGAAGAAGAAGAAA GGACCAAATGTTCATGCAAAGTATGCAATAGGGAATTCAATTCCATCAAA GCATTGTATGGTCATATGAGGTCTCATCCCAATAGAACATGGAAGGGTAT CCAACCACCCATCTCCATCTCTTCCTCTATCTCGTCATCGTTATCGTCTT CGTCTTTGCCTTTGCCTTTGCCCAGCTGGTCCCTCACCGCCAAGAGGGGT CGTAAGGGTATCGGCTCTGTTGCTGTTGTTGCTGCCGTCTCCTCTTCTTC TTCAGCTTCTGAAGTTGAACCCAAATCTCTTTTTGCCCTAAT…
Cla97C05G107100.1	MSHTIFNIAFCCKPFPNLSIKQTPISPNSLNSNSLYLLKKKIYFFSLSLFAMMGKDSLVCNLEEGESGLFSGGSCMEKKVKLFGIELNPAKNYKEEELGRNYKGCCNIGEGDHESVNSSTTVCFERSSEQQAAIVKQPKFECQYCLKEFTNSQALGGHQNAHKKERLKKKKMQLQARKATLSYYLQPSFQTTSNNFLYDYPSSPPCFFSDDSSSQISFNQNDAQLIHFDASLSFLPQQQRSFFTLTPPDMSSGTPNPVVFHSFSSSSSSSSPSCKSLDLQLGLN	ATGTCACACACTATTTTCAATATTGCATTTTGTTGTAAACCATTTCCAAA TCTCAGTATAAAACAAACACCAATCTCTCCAAATTCCCTCAATTCAAATT CATTATATTTATTAAAAAAAAAAATCTATTTTTTTTCTCTTTCTCTCTTC GCCATGATGGGAAAGGACTCATTGGTTTGTAATCTTGAAGAAGGGGAAAG TGGGTTATTTTCAGGAGGTTCTTGCATGGAGAAAAAAGTAAAACTTTTTG GAATTGAGCTCAACCCAGCAAAAAATTACAAGGAGGAAGAATTAGGCAGA AATTACAAAGGTTGTTGTAATATCGGTGAAGGAGATCATGAAAGTGTAAA TTCTTCAACAACAGTGTGTTTTGAAAGATCATCAGAACAACA…	ATGTCACACACTATTTTCAATATTGCATTTTGTTGTAAACCATTTCCAAA TCTCAGTATAAAACAAACACCAATCTCTCCAAATTCCCTCAATTCAAATT CATTATATTTATTAAAAAAAAAAATCTATTTTTTTTCTCTTTCTCTCTTC GCCATGATGGGAAAGGACTCATTGGTTTGTAATCTTGAAGAAGGGGAAAG TGGGTTATTTTCAGGAGGTTCTTGCATGGAGAAAAAAGTAAAACTTTTTG GAATTGAGCTCAACCCAGCAAAAAATTACAAGGAGGAAGAATTAGGCAGA AATTACAAAGGTTGTTGTAATATCGGTGAAGGAGATCATGAAAGTGTAAA TTCTTCAACAACAGTGTGTTTTGAAAGATCATCAGAACAACA…
Cla97C09G183550.1	MDKPFSFDFVSPISSTSSSSSHKKPPRLFGIELINVPAEAKDSPITRLCGNLGDRPMRSKSRRTFHCQYCFKEFANSQALGGHQNAHKKERLKQKKLQIQAQNSSLIHHYLQNYFNSHFAHDFDGSHISFTFRTTADVDDFHHNHCTVAASDPASAASQFHLFPFL	ATGGACAAACCATTCTCATTTGATTTTGTCTCTCCAATCTCCTCCACCTC CTCATCCTCCTCCCACAAGAAGCCGCCCAGACTATTCGGAATAGAACTAA TCAACGTCCCAGCAGAAGCAAAAGACTCTCCAATCACCCGCCTGTGTGGG AATCTGGGCGACAGACCAATGAGAAGCAAGAGTAGAAGAACATTCCATTG CCAATACTGCTTCAAGGAGTTCGCAAACTCACAGGCACTGGGAGGCCACC AAAATGCCCACAAGAAGGAAAGGTTGAAGCAGAAGAAACTCCAAATACAA GCCCAAAATTCCAGCCTTATTCATCATTACCTTCAAAATTATTTTAATTC CCATTTTGCCCATGATTTTGATGGCTCCCACATCAGCTTCAC…	ATGGACAAACCATTCTCATTTGATTTTGTCTCTCCAATCTCCTCCACCTC CTCATCCTCCTCCCACAAGAAGCCGCCCAGACTATTCGGAATAGAACTAA TCAACGTCCCAGCAGAAGCAAAAGACTCTCCAATCACCCGCCTGTGTGGG AATCTGGGCGACAGACCAATGAGAAGCAAGAGTAGAAGAACATTCCATTG CCAATACTGCTTCAAGGAGTTCGCAAACTCACAGGCACTGGGAGGCCACC AAAATGCCCACAAGAAGGAAAGGTTGAAGCAGAAGAAACTCCAAATACAA GCCCAAAATTCCAGCCTTATTCATCATTACCTTCAAAATTATTTTAATTC CCATTTTGCCCATGATTTTGATGGCTCCCACATCAGCTTCAC…
Cla97C05G097460.1	MESPTERNPFSGDGEEEDEKEISGELSEERSRLLDLQLSSNSSDSTTRPRIFSCNYCQRKFFSSQALGGHQNAHKRERTLAKRVQKFDWAAAIPLHGGAFDRRSSLGIHAHSQQIQKPAMGLYFGGAGPSSQLWPRPLFMGQQPAVGRLTAEVGGRNFGRFDDLGGWAAIGSSNAGNESSNNVNIVHSQTKQDQDQSSFLDLSLKL	ATGGAATCCCCGACCGAGCGGAACCCATTTTCCGGCGACGGCGAGGAAGA GGATGAGAAAGAAATTAGCGGGGAATTATCGGAGGAGCGGAGCAGGCTTT TGGATCTTCAACTCTCATCAAATTCTTCAGATTCAACAACAAGACCCAGA ATTTTCTCATGTAATTATTGCCAAAGAAAATTCTTCAGCTCCCAAGCTTT AGGAGGCCATCAAAATGCCCACAAAAGAGAGAGGACTTTAGCCAAGCGAG TCCAGAAATTCGATTGGGCGGCCGCGATTCCACTCCACGGCGGCGCGTTT GATCGACGGTCCTCGTTGGGAATTCACGCGCACTCTCAGCAAATTCAGAA GCCAGCTATGGGATTGTATTTTGGTGGGGCAGGGCCTAGTTC…	ATGGAATCCCCGACCGAGCGGAACCCATTTTCCGGCGACGGCGAGGAAGA GGATGAGAAAGAAATTAGCGGGGAATTATCGGAGGAGCGGAGCAGGCTTT TGGATCTTCAACTCTCATCAAATTCTTCAGATTCAACAACAAGACCCAGA ATTTTCTCATGTAATTATTGCCAAAGAAAATTCTTCAGCTCCCAAGCTTT AGGAGGCCATCAAAATGCCCACAAAAGAGAGAGGACTTTAGCCAAGCGAG TCCAGAAATTCGATTGGGCGGCCGCGATTCCACTCCACGGCGGCGCGTTT GATCGACGGTCCTCGTTGGGAATTCACGCGCACTCTCAGCAAATTCAGAA GCCAGCTATGGGATTGTATTTTGGTGGGGCAGGGCCTAGTTC…
