# Supplementary material for: Comprehensive Genomic Analysis and Expression Profiling of the C2H2-Type Zinc Finger Protein Family Under Abiotic Stresses in Watermelon
Source: Genes (Basel). 2026 Apr 24;17(5):504. doi: 10.3390/genes17050504 (PMC13206157; doi:10.3390/genes17050504)
Supplement: Supplementary file 1 [file genes-17-00504-s001.zip › Table S2.xlsx]

## Sheet: Tabel S2
Table S2. Real-time fluorescent quantitative PCR primers
Gene Name	Gene ID	Primer-F	Primer-R	Expected Amplicon Size
ClZFP-14	Cla97C02G033740.1	TCCTACGGGTCAGGCTCTTG	GTTACCGTCGGAACCAGCAG	100bp
ClZFP-18	Cla97C02G046380.1	TCCCTGATTTCTTCCACCGC	CTTCCGATGCGAAGCTCTGT	117bp
ClZFP-19	Cla97C02G047690.1	TAAAGGCCGCCGTAACAAGC	TGTCGCCGGAGATGGAAGAA	119bp
ClZFP-26	Cla97C03G060550.1	CTGGGTTGTTCATTGGGCCT	TCCCGCACTATCATGAGCCT	177bp
ClZFP-36	Cla97C04G079800.1	AAATGCTCCAAGGGCTACGC	TCTTGTCGGAGATGCCCCAT	158bp
ClZFP-48	Cla97C05G102250.1	TAAGCGTCCACGTGGTTTCG	TCAGAGTCGGCGGTAGTAGC	108bp
ClZFP-52	Cla97C05G107100.1	GTTTCAACCAAAACGACGCCC	CATGTCGGGCGGTGTCAAAG	101bp
ClZFP-61	Cla97C07G131490.1	ATCCTCCTCGTTGTCTTCTCCG	CGCCGTCGCCTCCAACAATC	131bp
ClZFP-63	Cla97C07G134720.1	GGCGCTCTTTGGGCACATGA	GTTTCGCCGTCTGATTGGCC	165bp
ClZFP-69	Cla97C08G160110.1	TTTCTGGCACCACGTCCAAC	GTAGCTCTGGTGATTCGCGG	158bp
ClZFP-72	Cla97C09G166500.1	CGCAAGCCCTCCCTCTCCTC	GGAGCTAGGGCAAGAGAGGC	134bp
ClZFP-86	Cla97C10G197410.1	GCGGTGGTAGATAAAGGGCG	GGCAGTCGGAGAAGATCCCT	120bp
ClActin	Cla97C02G026960.1	CCATGTATGTTGCCATCCAG	GGATAGCATGGGGTAGAGCA	135bp
