# Supplementary material for: Comprehensive Genomic Analysis and Expression Profiling of the C2H2-Type Zinc Finger Protein Family Under Abiotic Stresses in Watermelon
Source: Genes (Basel). 2026 Apr 24;17(5):504. doi: 10.3390/genes17050504 (PMC13206157; doi:10.3390/genes17050504)
Supplement: Supplementary file 1 [file genes-17-00504-s001.zip › Table S3.xlsx]

## Sheet: Table S3
Table S3. Collinear relationships of C2H2-ZFP family members between watermelon and Arabidopsis
watermelon	Arabidopsis
Cla97C01G025680.1	transcript:AT1G30970.1
Cla97C01G007170.1	transcript:AT2G01940.1
Cla97C01G020390.1	transcript:AT2G17180.1
Cla97C01G004250.1	transcript:AT2G45120.1
Cla97C01G004250.1	transcript:AT3G60580.1
Cla97C01G018790.1	transcript:AT3G50700.1
Cla97C01G004250.1	transcript:AT4G16610.1
Cla97C01G020390.1	transcript:AT4G35610.1
Cla97C01G018790.1	transcript:AT5G66730.1
Cla97C02G033740.1	transcript:AT1G49900.1
Cla97C02G049440.1	transcript:AT1G51220.1
Cla97C02G047690.1	transcript:AT2G28200.1
Cla97C02G046380.1	transcript:AT2G28710.1
Cla97C02G045680.1	transcript:AT2G29660.1
Cla97C02G030100.1	transcript:AT2G17180.1
Cla97C02G046380.1	transcript:AT2G37430.1
Cla97C02G047930.1	transcript:AT2G27840.3
Cla97C02G033740.1	transcript:AT3G19580.1
Cla97C02G046380.1	transcript:AT3G46070.1
Cla97C02G047930.1	transcript:AT3G44750.1
Cla97C02G049440.1	transcript:AT3G20880.1
Cla97C02G046380.1	transcript:AT3G53600.1
Cla97C02G030100.1	transcript:AT4G35280.1
Cla97C02G047930.1	transcript:AT5G22650.1
Cla97C02G046380.1	transcript:AT5G59820.1
Cla97C03G067400.1	transcript:AT1G55110.1
Cla97C03G054490.1	transcript:AT3G48430.1
Cla97C03G052910.1	transcript:AT3G46070.1
Cla97C03G052910.1	transcript:AT5G59820.1
Cla97C03G053270.1	transcript:AT5G60470.2
Cla97C04G075160.1	transcript:AT2G37430.1
Cla97C04G074610.1	transcript:AT2G37740.1
Cla97C04G075160.1	transcript:AT2G28710.1
Cla97C04G075160.1	transcript:AT3G53600.1
Cla97C04G069010.1	transcript:AT3G57670.1
Cla97C04G075590.1	transcript:AT5G03150.1
Cla97C05G105800.1	transcript:AT1G26590.2
Cla97C05G107100.1	transcript:AT1G10480.1
Cla97C05G102250.1	transcript:AT1G27730.1
Cla97C05G099660.1	transcript:AT1G75710.1
Cla97C05G104390.1	transcript:AT1G13400.1
Cla97C05G104390.1	transcript:AT1G68360.1
Cla97C05G097460.1	transcript:AT1G80730.1
Cla97C05G080200.1	transcript:AT2G45120.1
Cla97C05G103060.1	transcript:AT3G10470.1
Cla97C05G085440.1	transcript:AT3G23130.1
Cla97C05G085430.1	transcript:AT3G23140.1
Cla97C05G080200.1	transcript:AT3G60580.1
Cla97C05G102250.1	transcript:AT3G49930.1
Cla97C05G090240.1	transcript:AT4G25610.1
Cla97C05G096080.1	transcript:AT4G27240.1
Cla97C05G103060.1	transcript:AT5G04390.1
Cla97C05G085430.1	transcript:AT5G43540.1
Cla97C05G097460.1	transcript:AT5G10970.1
Cla97C05G097460.1	transcript:AT5G25160.1
Cla97C05G102250.1	transcript:AT5G67450.1
Cla97C05G102250.1	transcript:AT5G43170.1
Cla97C05G096080.1	transcript:AT5G54630.1
Cla97C06G125210.1	transcript:AT1G74250.1
Cla97C06G125360.1	transcript:AT1G26590.2
Cla97C06G116390.1	transcript:AT3G23130.1
Cla97C06G116410.1	transcript:AT3G23140.1
Cla97C06G116390.1	transcript:AT5G43540.1
Cla97C07G129150.1	transcript:AT3G23130.1
Cla97C07G129160.1	transcript:AT3G23140.1
Cla97C07G131880.1	transcript:AT5G06070.1
Cla97C08G157050.1	transcript:AT1G80730.1
Cla97C08G150630.1	transcript:AT3G10470.1
Cla97C08G160110.1	transcript:AT3G49930.1
Cla97C08G150370.1	transcript:AT5G04240.1
Cla97C08G150630.1	transcript:AT5G04390.1
Cla97C08G160110.1	transcript:AT5G43170.1
Cla97C08G160110.1	transcript:AT5G67450.1
Cla97C08G150630.1	transcript:AT5G03510.1
Cla97C08G157050.1	transcript:AT5G10970.1
Cla97C08G157050.1	transcript:AT5G25160.1
Cla97C09G165510.1	transcript:AT1G80730.1
Cla97C09G162690.1	transcript:AT3G13810.2
Cla97C09G170040.1	transcript:AT4G02670.2
Cla97C10G204610.1	transcript:AT2G37740.1
Cla97C10G187180.1	transcript:AT2G45120.1
Cla97C10G202520.1	transcript:AT2G27840.3
Cla97C10G197410.1	transcript:AT3G28210.1
Cla97C10G187180.1	transcript:AT3G60580.1
Cla97C10G187640.1	transcript:AT4G12240.1
Cla97C10G187180.1	transcript:AT4G16610.1
Cla97C10G202520.1	transcript:AT5G03740.1
Cla97C10G190310.1	transcript:AT5G54630.1
Cla97C10G203560.1	transcript:AT5G03150.1
Cla97C10G203050.1	transcript:AT5G03510.1
Cla97C10G204610.1	transcript:AT5G06070.1
